# Supplementary material for: A non-canonical role of the inner kinetochore in regulating sister-chromatid cohesion at centromeres
Source: EMBO J. 2024 May 7;43(12):7. doi: 10.1038/s44318-024-00104-6 (PMC11182772; doi:10.1038/s44318-024-00104-6)
Supplement: Supplementary file 2 — Dataset EV1 [file 44318_2024_104_MOESM2_ESM.xlsx]

## Sheet: Legend
Dataset EV1. Mass spectrometry analysis of proteins bound to GST-CENP-U (1-200). Asynchronous HeLa cell lysates were subjected to pull-down assays using GST-CENP-U (1-200), or GST as a negative control, then the binding proteins were analyzed by mass spectrometry.

## Sheet: Sheet1
EMBOJ-2023-115677R1_Dataset EV1
Mass spectrometry analysis of proteins bound to GST-CENP-U (1-200). Asynchronous HeLa cell lysates were subjected to pull-down assays using GST-CENP-U (1-200), or GST as a negative control, then the binding proteins were analyzed by mass spectrometry.
	Majority protein IDs	Peptide counts (all)	Peptide counts (razor+unique)	Peptide counts (unique)	Fasta headers	Number of proteins	Peptides	Razor + unique peptides	Unique peptides	Peptides CENP-U	Peptides GST	Razor + unique peptides CENP-U	Razor + unique peptides GST	Unique peptides CENP-U	Unique peptides GST	Sequence coverage [%]	Unique + razor sequence coverage [%]	Unique sequence coverage [%]	Mol. weight [kDa]	Sequence length	Sequence lengths	Q-value	Score	Identification type CENP-U	Identification type GST	Sequence coverage CENP-U [%]	Sequence coverage GST [%]	Intensity	Intensity GST-CENP-U (1-200)	Intensity GST	MS/MS count	Only identified by site	Reverse	Potential contaminant	id	Peptide IDs	Peptide is razor	Mod. peptide IDs	Evidence IDs	MS/MS IDs	Best MS/MS	Oxidation (M) site IDs	Oxidation (M) site positions
sp|P02533|K1C14_HUMAN;CON__P02533;CON__Q6IFX2;sp|Q04695|K1C17_HUMAN;CON__Q04695;CON__Q9QWL7	sp|P02533|K1C14_HUMAN;CON__P02533	8;8;3;2;2;2	7;7;3;2;2;2	6;6;2;2;2;2	sp|P02533|K1C14_HUMAN Keratin, type I cytoskeletal 14 OS=Homo sapiens OX=9606 GN=KRT14 PE=1 SV=4;	6	8	7	6	6	7	5	6	5	5	24.8	22.9	20.3	51.561	472	472;472;452;432;432;433	0	154.04	By MS/MS	By MS/MS	18.4	21.6	315790000	123730000	192060000	11			+	0	32;111;157;547;792;994;1615;2412	True;True;True;True;True;True;True;False	35;123;172;592;858;1073;1769;2642	68;296;401;1383;1384;1978;1979;2466;2467;4087;4088;6109;6110	69;378;515;516;1630;1631;1632;2364;2365;2901;2902;4735;7010	69;378;516;1632;2365;2902;4735;7010	0;1	237;272
CON__P02662	CON__P02662	3	3	3		1	3	3	3	2	3	2	3	2	3	18.6	18.6	18.6	22.975	199	199	0	3.8057	By MS/MS	By MS/MS	11.1	18.6	542460000	198970000	343490000	5			+	1	593;886;2485	True;True;True	641;960;2721	1475;1476;2224;2225;6273;6274	1744;2625;2626;7198;7199	1744;2625;7198
CON__P02663	CON__P02663	1	1	1		1	1	1	1	1	1	1	1	1	1	5.3	5.3	5.3	24.348	207	207	0.0028571	0.79537	By MS/MS	By MS/MS	5.3	5.3	120870000	50880000	69985000	2			+	2	120	TRUE	132	316;317	397;398	397
CON__P02666	CON__P02666	1	1	1		1	1	1	1	0	1	0	1	0	1	9.1	9.1	9.1	23.583	209	209	0	0.94948		By MS/MS	0	9.1	71569000	0	71569000	2			+	3	328	TRUE	358	843	1029;1030	1029	2	185
CON__P02754	CON__P02754	3	3	3		1	3	3	3	2	3	2	3	2	3	27.8	27.8	27.8	18.281	162	162	0	29.326	By MS/MS	By MS/MS	19.1	27.8	375550000	115330000	260220000	8			+	4	1452;2194;2431	True;True;True	1572;2404;2663	3679;5521;5522;6163;6164	4295;6299;6300;6301;7077;7078;7079;7080	4295;6301;7079
sp|P02768|ALBU_HUMAN;CON__P02768-1	sp|P02768|ALBU_HUMAN;CON__P02768-1	3;3	1;1	1;1	sp|P02768|ALBU_HUMAN Albumin OS=Homo sapiens OX=9606 GN=ALB PE=1 SV=2;	2	3	1	1	2	3	0	1	0	1	4.4	2	2	69.366	609	609;609	0.0026882	0.55537	By matching	By MS/MS	2.5	4.4	13023000	0	13023000	1			+	5	1205;1872;2391	False;True;False	1306;2055;2621	3075;3076;3077;3078;4696;6071;6072	3586;3587;3588;3589;3590;3591;5391;6975	3591;5391;6975
CON__P02769	CON__P02769	31	31	29		1	31	31	29	30	31	30	31	28	29	62.1	62.1	59.6	69.293	607	607	0	323.31	By MS/MS	By MS/MS	60.6	62.1	18807000000	8822100000	9985200000	103			+	6	229;251;256;267;396;545;558;764;867;880;883;1175;1205;1252;1297;1304;1353;1357;1492;1558;1591;1873;1874;1897;1992;2015;2119;2234;2391;2479;2497	True;True;True;True;True;True;True;True;True;True;True;True;True;True;True;True;True;True;True;True;True;True;True;True;True;True;True;True;True;True;True	248;272;278;289;429;589;590;604;827;940;954;957;1272;1306;1356;1404;1412;1464;1468;1614;1698;1699;1742;2056;2057;2080;2188;2214;2322;2446;2447;2621;2715;2735	568;569;570;571;621;622;632;633;652;653;999;1000;1378;1379;1380;1381;1411;1412;1918;1919;2166;2167;2168;2169;2198;2199;2212;2213;2214;2215;2973;2974;3075;3076;3077;3078;3179;3180;3278;3279;3301;3302;3395;3396;3402;3403;3404;3405;3770;3771;3939;3940;3941;3942;4031;4032;4033;4697;4698;4699;4700;4701;4702;4703;4704;4705;4757;4758;4759;4760;4999;5055;5056;5057;5058;5321;5322;5323;5324;5662;5663;5664;…	705;706;707;708;768;769;779;780;781;782;783;798;799;800;1200;1201;1625;1626;1627;1628;1668;1669;2300;2301;2565;2566;2567;2568;2569;2570;2596;2597;2610;2611;2612;2613;2614;2615;3476;3477;3586;3587;3588;3589;3590;3591;3702;3808;3809;3848;3849;3850;3851;3852;3853;3854;3855;3856;3952;3957;3958;3959;4390;4391;4566;4567;4568;4569;4570;4571;4572;4573;4671;4672;4673;4674;5392;5393;5394;5395;5396;5397;539…	707;769;780;798;1200;1626;1668;2301;2567;2596;2611;3477;3591;3702;3809;3854;3952;3959;4390;4573;4672;5403;5409;5460;5711;5771;6077;6477;6975;7183;7233	3;4;5	111;469;571
sp|P05787|K2C8_HUMAN;CON__P05787;CON__H-INV:HIT000016045;CON__H-INV:HIT000292931;CON__Q9H552;CON__REFSEQ:XP_092267	sp|P05787|K2C8_HUMAN;CON__P05787;CON__H-INV:HIT000016045;CON__H-INV:HIT000292931	8;8;4;4;2;1	5;5;1;3;1;1	5;5;1;3;1;1	sp|P05787|K2C8_HUMAN Keratin, type II cytoskeletal 8 OS=Homo sapiens OX=9606 GN=KRT8 PE=1 SV=7;;;	6	8	5	5	7	7	5	4	5	4	15.3	13.3	13.3	53.704	483	483;483;99;443;499;213	0	44.065	By MS/MS	By MS/MS	15.3	13	398580000	228910000	169670000	8			+	7	192;499;1450;1498;1631;1632;2129;2458	True;True;True;True;False;False;True;False	209;539;1570;1621;1785;1786;2333;2693	484;485;1276;1277;3676;3677;3782;4127;4128;4129;4130;4131;4132;5351;5352;6220	619;620;1508;1509;4292;4293;4403;4771;4772;4773;4774;6111;6112;7142	620;1508;4293;4403;4771;4772;6112;7142	6;7	189;248
CON__P07224	CON__P07224	1	1	1		1	1	1	1	1	1	1	1	1	1	1	1	1	75.132	675	675	0.0073892	0.23966	By MS/MS	By matching	1	1	88994000	26509000	62485000	1			+	8	1524	TRUE	1652	3862;3863	4498	4498	8	434
sp|P08729|K2C7_HUMAN;CON__Q3KNV1;CON__P08729	sp|P08729|K2C7_HUMAN;CON__Q3KNV1;CON__P08729	1;1;1	1;1;1	1;1;1	sp|P08729|K2C7_HUMAN Keratin, type II cytoskeletal 7 OS=Homo sapiens OX=9606 GN=KRT7 PE=1 SV=5;;	3	1	1	1	1	0	1	0	1	0	2.6	2.6	2.6	51.385	469	469;469;469	0.0028169	0.75503	By MS/MS		2.6	0	11108000	11108000	0	1			+	9	2269	TRUE	2486	5743	6581	6581
sp|P08779|K1C16_HUMAN;CON__P08779;sp|P19012|K1C15_HUMAN;CON__P19012	sp|P08779|K1C16_HUMAN;CON__P08779	3;3;1;1	1;1;0;0	1;1;0;0	sp|P08779|K1C16_HUMAN Keratin, type I cytoskeletal 16 OS=Homo sapiens OX=9606 GN=KRT16 PE=1 SV=4;	4	3	1	1	2	2	1	0	1	0	7.2	2.7	2.7	51.267	473	473;473;456;456	0.0027548	0.67077	By MS/MS	By matching	4.7	4.4	8868400	8868400	0	1			+	10	111;546;2412	False;True;False	123;591;2642	296;1382;6109;6110	378;1629;7010	378;1629;7010
CON__P12763	CON__P12763	2	2	2		1	2	2	2	2	2	2	2	2	2	7	7	7	38.418	359	359	0	2.9707	By MS/MS	By MS/MS	7	7	52498000	12048000	40450000	3			+	11	893;2196	True;True	967;2406	2247;2248;5525;5526	2656;6305;6306	2656;6306
CON__P13645;sp|P13645|K1C10_HUMAN;CON__P02535-1;sp|Q7Z3Y7|K1C28_HUMAN;CON__Q7Z3Y7;sp|Q7Z3Z0|K1C25_HUMAN;CON__P08730-1;CON__Q148H6;CON__Q7Z3Y8;sp|Q7Z3Y8|K1C27_HUMAN;CON__Q7Z3Z0;sp|Q7Z3Y9|K1C26_HUMAN;CON__Q9Z2K1;CON__Q3ZAW8;sp|Q2M2I5|K1C24_HUMAN;CON__Q2M2I5;CON__A2A4G1;CON__Q7Z3Y9	CON__P13645;sp|P13645|K1C10_HUMAN	29;29;8;3;3;2;2;2;2;2;2;1;1;1;1;1;1;1	29;29;8;3;3;2;2;2;2;2;2;1;1;1;1;1;1;1	26;26;5;2;2;1;0;1;1;1;1;0;0;0;0;0;0;0	;sp|P13645|K1C10_HUMAN Keratin, type I cytoskeletal 10 OS=Homo sapiens OX=9606 GN=KRT10 PE=1 SV=6	18	29	29	26	24	29	24	29	22	26	54	54	50.6	59.51	593	593;584;570;464;486;450;437;464;459;459;450;468;469;474;525;525;456;468	0	323.31	By MS/MS	By MS/MS	48.6	54	17157000000	4906500000	12251000000	57			+	12	33;54;112;250;501;798;803;1014;1079;1273;1362;1614;1671;1691;1822;1825;1826;1913;1958;1959;1984;2005;2016;2053;2054;2348;2412;2452;2463	True;True;True;True;True;True;True;True;True;True;True;True;True;True;True;True;True;True;True;True;True;True;True;True;True;True;True;True;True	36;37;61;124;271;541;864;870;1098;1169;1378;1473;1768;1833;1863;1864;2001;2004;2005;2096;2148;2149;2179;2202;2215;2255;2256;2575;2642;2687;2698	69;70;71;148;149;297;298;619;620;1280;1281;1282;1988;1989;2000;2001;2513;2514;2515;2516;2687;2688;3219;3220;3419;3420;3421;4086;4236;4237;4312;4313;4314;4578;4579;4583;4584;4585;4799;4800;4923;4924;4925;4926;4985;5026;5059;5060;5139;5140;5141;5142;5143;5144;5960;6109;6110;6209;6210;6231;6232	70;71;72;172;173;379;767;1512;1513;1514;2373;2385;2957;2958;2959;3163;3748;3749;3750;3751;3975;3976;3977;3978;4733;4734;4869;4870;4871;4946;4947;4948;4949;4950;5238;5239;5240;5241;5244;5245;5246;5512;5513;5634;5635;5636;5695;5740;5772;5773;5774;5866;5867;5868;5869;6832;7010;7128;7129;7152	71;173;379;767;1514;2373;2385;2958;3163;3750;3977;4734;4871;4949;5239;5244;5246;5513;5634;5636;5695;5740;5774;5866;5869;6832;7010;7129;7152	9;10;11	271;306;321
CON__P13647;sp|P13647|K2C5_HUMAN;CON__Q8VED5	CON__P13647;sp|P13647|K2C5_HUMAN	10;10;4	3;3;0	2;2;0	;sp|P13647|K2C5_HUMAN Keratin, type II cytoskeletal 5 OS=Homo sapiens OX=9606 GN=KRT5 PE=1 SV=3	3	10	3	2	5	10	1	3	1	2	15.4	6.1	3.6	62.378	590	590;590;531	0	13.805	By matching	By MS/MS	7.1	15.4	318300000	57014000	261290000	4			+	13	1019;1231;1235;1631;1632;1637;1649;1804;2268;2458	True;True;False;False;False;False;False;True;False;False	1104;1334;1338;1785;1786;1791;1805;1983;2485;2693	2526;3135;3136;3144;4127;4128;4129;4130;4131;4132;4140;4141;4165;4166;4544;4545;5742;6220	2975;3656;3664;4771;4772;4773;4774;4782;4783;4784;4785;4805;5201;5202;6580;7142	2975;3656;3664;4771;4772;4785;4805;5201;6580;7142	12;13	297;303
sp|P35527|K1C9_HUMAN;CON__P35527	sp|P35527|K1C9_HUMAN;CON__P35527	22;22	22;22	22;22	sp|P35527|K1C9_HUMAN Keratin, type I cytoskeletal 9 OS=Homo sapiens OX=9606 GN=KRT9 PE=1 SV=3;	2	22	22	22	13	22	13	22	13	22	54.4	54.4	54.4	62.064	623	623;623	0	323.31	By MS/MS	By MS/MS	34.7	54.4	10394000000	1382000000	9012500000	48			+	14	299;341;459;643;714;720;721;848;979;1012;1083;1616;1700;1701;1767;1776;1833;1945;1985;2170;2173;2393	True;True;True;True;True;True;True;True;True;True;True;True;True;True;True;True;True;True;True;True;True;True	327;371;498;697;774;780;781;917;1057;1096;1173;1770;1873;1874;1943;1953;2012;2133;2180;2379;2383;2623	753;754;755;876;877;1128;1129;1613;1614;1786;1799;1800;1801;1802;2102;2103;2433;2434;2511;2694;4089;4090;4330;4331;4332;4465;4466;4483;4484;4600;4601;4878;4986;4987;5462;5469;5470;5471;5472;6074;6075	924;925;926;927;1069;1070;1335;1336;1337;1912;1913;2118;2119;2133;2134;2135;2136;2137;2495;2496;2867;2868;2869;2870;2955;3170;4736;4737;4965;4966;4967;4968;4969;5111;5112;5113;5114;5138;5139;5268;5269;5600;5696;5697;6228;6236;6237;6977;6978	926;1070;1337;1912;2118;2133;2137;2496;2867;2955;3170;4736;4965;4966;5114;5138;5269;5600;5697;6228;6237;6977	14	326
CON__P35908;CON__P35908v2;sp|P35908|K22E_HUMAN;sp|Q01546|K22O_HUMAN;sp|P12035|K2C3_HUMAN;CON__Q01546;CON__P12035;CON__O95678;sp|O95678|K2C75_HUMAN;CON__Q7Z794;sp|Q7Z794|K2C1B_HUMAN;CON__P19013;sp|P19013|K2C4_HUMAN;CON__Q6NXH9;CON__P07744;CON__Q9R0H5;CON__REFSEQ:XP_932229	CON__P35908;CON__P35908v2;sp|P35908|K22E_HUMAN	25;24;24;5;4;4;4;3;3;2;2;1;1;1;1;1;1	22;21;21;4;3;3;3;2;2;0;0;1;1;0;1;0;1	16;15;15;0;0;0;0;0;0;0;0;0;0;0;0;0;0	;;sp|P35908|K22E_HUMAN Keratin, type II cytoskeletal 2 epidermal OS=Homo sapiens OX=9606 GN=KRT2 PE=1 SV=2	17	25	22	16	19	24	17	21	12	16	58.6	55.5	45.6	65.865	645	645;639;639;638;628;638;629;551;551;578;578;594;520;539;525;524;345	0	323.31	By MS/MS	By MS/MS	45.1	57.2	6552500000	2148400000	4404100000	46			+	15	179;378;599;612;706;712;719;804;842;942;1217;1235;1406;1637;1690;1725;2001;2004;2106;2107;2210;2275;2374;2458;2461	True;True;True;False;True;True;True;True;True;False;True;True;True;True;True;True;True;True;True;True;True;True;True;False;True	196;409;647;661;766;772;779;871;911;1019;1319;1338;1523;1791;1862;1898;2198;2201;2309;2310;2420;2421;2495;2601;2602;2693;2696	447;957;958;1485;1486;1515;1516;1772;1773;1783;1797;1798;2002;2003;2085;2086;2087;2088;2353;2354;3110;3111;3144;3524;3525;4140;4141;4310;4311;4379;5016;5022;5023;5024;5025;5267;5268;5269;5270;5558;5559;5560;5561;5762;5763;6014;6015;6016;6220;6225;6226	571;1165;1756;1757;1788;1789;1790;1791;2103;2104;2105;2115;2131;2132;2386;2387;2482;2483;2777;2778;3633;3664;4095;4096;4097;4098;4099;4782;4783;4784;4785;4942;4943;4944;4945;5018;5019;5731;5732;5737;5738;5739;6008;6009;6010;6011;6345;6346;6347;6608;6609;6904;6905;6906;7142;7146;7147;7148;7149	571;1165;1757;1789;2103;2115;2132;2387;2482;2777;3633;3664;4096;4785;4944;5019;5731;5738;6010;6011;6347;6609;6906;7142;7147	15;16;17	263;343;473
sp|Q14CN4|K2C72_HUMAN;CON__Q14CN4-1;CON__Q6IME9;sp|Q3SY84|K2C71_HUMAN;CON__Q3SY84;sp|Q7RTS7|K2C74_HUMAN;CON__Q7RTS7;sp|Q86Y46|K2C73_HUMAN;CON__Q32MB2	sp|Q14CN4|K2C72_HUMAN;CON__Q14CN4-1;CON__Q6IME9;sp|Q3SY84|K2C71_HUMAN;CON__Q3SY84;sp|Q7RTS7|K2C74_HUMAN;CON__Q7RTS7;sp|Q86Y46|K2C73_HUMAN;CON__Q32MB2	1;1;1;1;1;1;1;1;1	1;1;1;1;1;1;1;1;1	1;1;1;1;1;1;1;1;1	sp|Q14CN4|K2C72_HUMAN Keratin, type II cytoskeletal 72 OS=Homo sapiens OX=9606 GN=KRT72 PE=1 SV=2;;;sp|Q3SY84|K2C71_HUMAN Keratin, type II cytoskeletal 71 OS=Homo sapiens OX=9606 GN=KRT71 PE=1 SV=3;;sp|Q7RTS7|K2C74_HUMAN Keratin, type II cytoskeletal 74 OS	9	1	1	1	1	1	1	1	1	1	2.3	2.3	2.3	55.877	511	511;511;520;523;523;529;529;540;540	0	1.4845	By MS/MS	By MS/MS	2.3	2.3	114780000	0	114780000	3			+	16	611	TRUE	660	1512;1513;1514	1785;1786;1787	1786
sp|Q5D862|FILA2_HUMAN;CON__Q5D862	sp|Q5D862|FILA2_HUMAN;CON__Q5D862	1;1	1;1	1;1	sp|Q5D862|FILA2_HUMAN Filaggrin-2 OS=Homo sapiens OX=9606 GN=FLG2 PE=1 SV=1;	2	1	1	1	0	1	0	1	0	1	0.5	0.5	0.5	248.07	2391	2391;2391	0.0074074	0.25401		By MS/MS	0	0.5	37832000	0	37832000	1			+	17	2098	TRUE	2301	5252	5987	5987
CON__Q5XQN5;CON__Q922U2;CON__Q8BGZ7;CON__P50446	CON__Q5XQN5;CON__Q922U2	10;9;3;3	2;1;0;0	0;0;0;0	;	4	10	2	0	7	10	1	2	0	0	10.8	3.7	0	62.936	601	601;580;551;553	1	-2	By MS/MS	By MS/MS	7	10.8	48600000	16541000	32059000	2	+		+	18	1235;1446;1447;1631;1632;1649;1956;2010;2268;2458	False;False;False;False;False;True;False;False;True;False	1338;1566;1567;1785;1786;1805;2145;2208;2485;2693	3144;3665;3666;3667;3668;3669;3670;4127;4128;4129;4130;4131;4132;4165;4166;4915;4916;5044;5045;5742;6220	3664;4284;4285;4286;4287;4771;4772;4773;4774;4805;5629;5759;5760;6580;7142	3664;4284;4286;4771;4772;4805;5629;5760;6580;7142	12;13	298;304
sp|Q86YZ3|HORN_HUMAN;CON__Q86YZ3	sp|Q86YZ3|HORN_HUMAN;CON__Q86YZ3	3;3	3;3	3;3	sp|Q86YZ3|HORN_HUMAN Hornerin OS=Homo sapiens OX=9606 GN=HRNR PE=1 SV=2;	2	3	3	3	2	3	2	3	2	3	5.2	5.2	5.2	282.39	2850	2850;2850	0	24.915	By matching	By MS/MS	3.5	5.2	56397000	4734200	51663000	3			+	19	784;785;1823	True;True;True	848;849;2002	1960;1961;1962;4580;4581	2343;2344;5242	2343;2344;5242
REV__sp|P13056|NR2C1_HUMAN	REV__sp|P13056|NR2C1_HUMAN	1	1	1	sp|P13056|NR2C1_HUMAN Nuclear receptor subfamily 2 group C member 1 OS=Homo sapiens OX=9606 GN=NR2C1 PE=1 SV=2	1	1	1	1	1	1	1	1	1	1	0	0	0	67.314	603	603	0.0029586	0.94777	By MS/MS	By MS/MS	0	0	614050000	336260000	277790000	2		+		20	133	TRUE	145	339;340;341;342	433;434;435	435
REV__sp|P46013|KI67_HUMAN	REV__sp|P46013|KI67_HUMAN	1	1	1	sp|P46013|KI67_HUMAN Proliferation marker protein Ki-67 OS=Homo sapiens OX=9606 GN=MKI67 PE=1 SV=2	1	1	1	1	1	0	1	0	1	0	0	0	0	358.69	3256	3256	0.0092379	0.13708	By MS/MS		0	0	68493000	68493000	0	1		+		21	1173	TRUE	1270	2971	3474	3474
REV__sp|Q15631|TSN_HUMAN	REV__sp|Q15631|TSN_HUMAN	1	1	1	sp|Q15631|TSN_HUMAN Translin OS=Homo sapiens OX=9606 GN=TSN PE=1 SV=1	1	1	1	1	1	0	1	0	1	0	0	0	0	26.183	228	228	0.005305	0.51335	By MS/MS		0	0	12222000	12222000	0	2		+		22	1742	TRUE	1916	4412	5050;5051	5050
REV__sp|Q5T2N8|ATD3C_HUMAN	REV__sp|Q5T2N8|ATD3C_HUMAN	1	1	1	sp|Q5T2N8|ATD3C_HUMAN ATPase family AAA domain-containing protein 3C OS=Homo sapiens OX=9606 GN=ATAD3C PE=2 SV=2	1	1	1	1	1	1	1	1	1	1	0	0	0	46.379	411	411	1	-2	By matching	By MS/MS	0	0	1978400000	619990000	1358400000	3	+	+		23	1687	TRUE	1857;1858	4300;4301;4302;4303	4933;4934;4935;4936	4934	18	253
REV__sp|Q96GG9|DCNL1_HUMAN	REV__sp|Q96GG9|DCNL1_HUMAN	1	1	1	sp|Q96GG9|DCNL1_HUMAN DCN1-like protein 1 OS=Homo sapiens OX=9606 GN=DCUN1D1 PE=1 SV=1	1	1	1	1	1	1	1	1	1	1	0	0	0	30.124	259	259	0.0076923	0.41058	By MS/MS	By MS/MS	0	0	24735000000	14754000000	9981200000	12		+		24	470	TRUE	509	1158;1159;1160;1161;1162;1163;1164;1165;1166;1167;1168;1169;1170;1171	1367;1368;1369;1370;1371;1372;1373;1374;1375;1376;1377;1378;1379;1380	1370
REV__sp|Q9H596|DUS21_HUMAN	REV__sp|Q9H596|DUS21_HUMAN	1	1	1	sp|Q9H596|DUS21_HUMAN Dual specificity protein phosphatase 21 OS=Homo sapiens OX=9606 GN=DUSP21 PE=1 SV=1	1	1	1	1	0	1	0	1	0	1	0	0	0	21.529	190	190	1	-2		By MS/MS	0	0	167690000	0	167690000	0	+	+		25	1997	TRUE	2193	5005	5718	5718	19	4
REV__sp|Q9H5Y7|SLIK6_HUMAN	REV__sp|Q9H5Y7|SLIK6_HUMAN	1	1	1	sp|Q9H5Y7|SLIK6_HUMAN SLIT and NTRK-like protein 6 OS=Homo sapiens OX=9606 GN=SLITRK6 PE=2 SV=3	1	1	1	1	1	1	1	1	1	1	0	0	0	95.109	841	841	1	-2	By matching	By MS/MS	0	0	453760000	120670000	333090000	1	+	+		26	1473	TRUE	1593	3717;3718	4331	4331	20	434
REV__sp|Q9Y6I9|TX264_HUMAN	REV__sp|Q9Y6I9|TX264_HUMAN	1	1	1	sp|Q9Y6I9|TX264_HUMAN Testis-expressed protein 264 OS=Homo sapiens OX=9606 GN=TEX264 PE=1 SV=1	1	1	1	1	1	1	1	1	1	1	0	0	0	34.188	313	313	1	-2	By MS/MS	By matching	0	0	136270000	83917000	52355000	1	+	+		27	1321	TRUE	1430	3332;3333;3334	3884	3884	21	260
sp|P06310|KV230_HUMAN;sp|P01615|KVD28_HUMAN;sp|A2NJV5|KV229_HUMAN;sp|A0A0A0MRZ7|KVD26_HUMAN;sp|A0A075B6S6|KVD30_HUMAN;sp|A0A075B6S2|KVD29_HUMAN;sp|A0A075B6P5|KV228_HUMAN;sp|P01614|KVD40_HUMAN;sp|A0A087WW87|KV240_HUMAN	sp|P06310|KV230_HUMAN;sp|P01615|KVD28_HUMAN;sp|A2NJV5|KV229_HUMAN;sp|A0A0A0MRZ7|KVD26_HUMAN;sp|A0A075B6S6|KVD30_HUMAN;sp|A0A075B6S2|KVD29_HUMAN;sp|A0A075B6P5|KV228_HUMAN;sp|P01614|KVD40_HUMAN;sp|A0A087WW87|KV240_HUMAN	1;1;1;1;1;1;1;1;1	1;1;1;1;1;1;1;1;1	1;1;1;1;1;1;1;1;1	sp|P06310|KV230_HUMAN Immunoglobulin kappa variable 2-30 OS=Homo sapiens OX=9606 GN=IGKV2-30 PE=3 SV=2;sp|P01615|KVD28_HUMAN Immunoglobulin kappa variable 2D-28 OS=Homo sapiens OX=9606 GN=IGKV2D-28 PE=1 SV=2;sp|A2NJV5|KV229_HUMAN Immunoglobulin kappa varia	9	1	1	1	1	1	1	1	1	1	10.8	10.8	10.8	13.185	120	120;120;120;120;120;120;120;121;121	0	30.257	By MS/MS	By MS/MS	10.8	10.8	844580000	29928000	814650000	3				28	636	TRUE	690	1599;1600	1893;1894;1895	1894
sp|E9PAV3|NACAM_HUMAN;sp|Q13765|NACA_HUMAN;sp|Q9BZK3|NACP4_HUMAN	sp|E9PAV3|NACAM_HUMAN;sp|Q13765|NACA_HUMAN	4;4;1	4;4;1	4;4;1	sp|E9PAV3|NACAM_HUMAN Nascent polypeptide-associated complex subunit alpha, muscle-specific form OS=Homo sapiens OX=9606 GN=NACA PE=1 SV=1;sp|Q13765|NACA_HUMAN Nascent polypeptide-associated complex subunit alpha OS=Homo sapiens OX=9606 GN=NACA PE=1 SV=1	3	4	4	4	3	4	3	4	3	4	2.6	2.6	2.6	205.42	2078	2078;215;213	0	31.099	By MS/MS	By MS/MS	2	2.6	830410000	94844000	735560000	7				29	298;929;1623;2032	True;True;True;True	325;326;1005;1777;2233	751;752;2318;2319;4109;4110;4111;5093;5094	921;922;923;2737;4757;4758;5812;5813;5814	921;2737;4758;5814	22	2048
sp|E9PRG8|CK098_HUMAN	sp|E9PRG8|CK098_HUMAN	1	1	1	sp|E9PRG8|CK098_HUMAN Uncharacterized protein C11orf98 OS=Homo sapiens OX=9606 GN=C11orf98 PE=4 SV=2	1	1	1	1	1	1	1	1	1	1	10.6	10.6	10.6	14.234	123	123	0.0026596	0.53043	By matching	By MS/MS	10.6	10.6	62306000	20956000	41350000	1				30	2418	TRUE	2648	6120;6121	7019	7019
sp|O00411|RPOM_HUMAN	sp|O00411|RPOM_HUMAN	7	7	7	sp|O00411|RPOM_HUMAN DNA-directed RNA polymerase, mitochondrial OS=Homo sapiens OX=9606 GN=POLRMT PE=1 SV=2	1	7	7	7	2	7	2	7	2	7	6.3	6.3	6.3	138.62	1230	1230	0	6.2392	By MS/MS	By MS/MS	1.7	6.3	272600000	72178000	200420000	8				31	1455;1456;1496;1714;1715;1829;2257	True;True;True;True;True;True;True	1575;1576;1618;1887;1888;2008;2473	3684;3685;3776;4356;4357;4358;4590;5718;5719	4299;4300;4397;4992;4993;4994;4995;5253;6547;6548	4299;4300;4397;4993;4995;5253;6548
sp|O00458|IFRD1_HUMAN	sp|O00458|IFRD1_HUMAN	3	3	3	sp|O00458|IFRD1_HUMAN Interferon-related developmental regulator 1 OS=Homo sapiens OX=9606 GN=IFRD1 PE=1 SV=4	1	3	3	3	2	3	2	3	2	3	11.3	11.3	11.3	50.268	451	451	0	49.528	By MS/MS	By MS/MS	7.3	11.3	367110000	67281000	299830000	6				32	552;801;869	True;True;True	598;867;942	1393;1993;1994;1995;2171;2172	1640;2377;2378;2379;2380;2572	1640;2379;2572	23	385
sp|O00472|ELL2_HUMAN	sp|O00472|ELL2_HUMAN	1	1	1	sp|O00472|ELL2_HUMAN RNA polymerase II elongation factor ELL2 OS=Homo sapiens OX=9606 GN=ELL2 PE=1 SV=2	1	1	1	1	1	1	1	1	1	1	2	2	2	72.324	640	640	0.007335	0.22978	By matching	By MS/MS	2	2	144320000	47156000	97160000	1				33	1368	TRUE	1480	3434;3435	3993	3993
sp|O00560|SDCB1_HUMAN	sp|O00560|SDCB1_HUMAN	2	2	2	sp|O00560|SDCB1_HUMAN Syntenin-1 OS=Homo sapiens OX=9606 GN=SDCBP PE=1 SV=1	1	2	2	2	2	2	2	2	2	2	12.4	12.4	12.4	32.444	298	298	0	15.806	By MS/MS	By MS/MS	12.4	12.4	108550000	38615000	69933000	4				34	144;1741	True;True	158;1915	370;371;4410;4411	472;473;5048;5049	473;5049	24	92
sp|O00566|MPP10_HUMAN	sp|O00566|MPP10_HUMAN	2	2	2	sp|O00566|MPP10_HUMAN U3 small nucleolar ribonucleoprotein protein MPP10 OS=Homo sapiens OX=9606 GN=MPHOSPH10 PE=1 SV=2	1	2	2	2	1	2	1	2	1	2	4.7	4.7	4.7	78.863	681	681	0	1.8345	By MS/MS	By MS/MS	2.6	4.7	68387000	22403000	45984000	3				35	1900;2109	True;True	2083;2312	4768;4769;5273	5471;5472;6013	5472;6013
sp|O00567|NOP56_HUMAN	sp|O00567|NOP56_HUMAN	5	5	5	sp|O00567|NOP56_HUMAN Nucleolar protein 56 OS=Homo sapiens OX=9606 GN=NOP56 PE=1 SV=4	1	5	5	5	4	5	4	5	4	5	10.3	10.3	10.3	66.049	594	594	0	4.1741	By MS/MS	By MS/MS	7.7	10.3	202040000	60154000	141880000	8				36	171;389;969;2474;2498	True;True;True;True;True	187;420;1047;2710;2736	427;428;980;2411;2412;6252;6253;6303;6304	549;1185;2837;2838;7176;7177;7235;7236	549;1185;2838;7177;7235	25	425
sp|O15523|DDX3Y_HUMAN;sp|O00571|DDX3X_HUMAN	sp|O15523|DDX3Y_HUMAN;sp|O00571|DDX3X_HUMAN	4;4	3;3	3;3	sp|O15523|DDX3Y_HUMAN ATP-dependent RNA helicase DDX3Y OS=Homo sapiens OX=9606 GN=DDX3Y PE=1 SV=2;sp|O00571|DDX3X_HUMAN ATP-dependent RNA helicase DDX3X OS=Homo sapiens OX=9606 GN=DDX3X PE=1 SV=3	2	4	3	3	1	4	0	3	0	3	8.6	7	7	73.153	660	660;662	0	1.033	By matching	By MS/MS	1.7	8.6	41469000	0	41469000	3				37	895;1277;1545;2037	True;True;False;True	969;1382;1681;2238	2250;3231;3912;3913;5103	2659;3760;4543;5830	2659;3760;4543;5830	26;27	350;353
sp|O14529|CUX2_HUMAN	sp|O14529|CUX2_HUMAN	1	1	1	sp|O14529|CUX2_HUMAN Homeobox protein cut-like 2 OS=Homo sapiens OX=9606 GN=CUX2 PE=1 SV=4	1	1	1	1	1	0	1	0	1	0	0.9	0.9	0.9	161.68	1486	1486	0.0028986	0.87508	By MS/MS		0.9	0	102730000	102730000	0	1				38	2071	TRUE	2274	5196	5931	5931
sp|O14579|COPE_HUMAN	sp|O14579|COPE_HUMAN	1	1	1	sp|O14579|COPE_HUMAN Coatomer subunit epsilon OS=Homo sapiens OX=9606 GN=COPE PE=1 SV=3	1	1	1	1	0	1	0	1	0	1	6.5	6.5	6.5	34.482	308	308	0.0026667	0.53439		By MS/MS	0	6.5	84234000	0	84234000	2				39	602	TRUE	650	1491	1760;1761	1760
sp|P47813|IF1AX_HUMAN;sp|O14602|IF1AY_HUMAN	sp|P47813|IF1AX_HUMAN;sp|O14602|IF1AY_HUMAN	1;1	1;1	1;1	sp|P47813|IF1AX_HUMAN Eukaryotic translation initiation factor 1A, X-chromosomal OS=Homo sapiens OX=9606 GN=EIF1AX PE=1 SV=2;sp|O14602|IF1AY_HUMAN Eukaryotic translation initiation factor 1A, Y-chromosomal OS=Homo sapiens OX=9606 GN=EIF1AY PE=1 SV=4	2	1	1	1	0	1	0	1	0	1	7.6	7.6	7.6	16.46	144	144;144	0.0052356	0.48951		By MS/MS	0	7.6	24152000	0	24152000	1				40	403	TRUE	437	1014	1217	1217
sp|O14646|CHD1_HUMAN;sp|O14647|CHD2_HUMAN	sp|O14646|CHD1_HUMAN;sp|O14647|CHD2_HUMAN	1;1	1;1	1;1	sp|O14646|CHD1_HUMAN Chromodomain-helicase-DNA-binding protein 1 OS=Homo sapiens OX=9606 GN=CHD1 PE=1 SV=2;sp|O14647|CHD2_HUMAN Chromodomain-helicase-DNA-binding protein 2 OS=Homo sapiens OX=9606 GN=CHD2 PE=1 SV=2	2	1	1	1	0	1	0	1	0	1	0.8	0.8	0.8	196.69	1710	1710;1828	0.0071259	0.16854		By MS/MS	0	0.8	10754000	0	10754000	1				41	1381	TRUE	1493	3462	4021	4021
sp|O14744|ANM5_HUMAN	sp|O14744|ANM5_HUMAN	3	3	3	sp|O14744|ANM5_HUMAN Protein arginine N-methyltransferase 5 OS=Homo sapiens OX=9606 GN=PRMT5 PE=1 SV=4	1	3	3	3	2	2	2	2	2	2	6.6	6.6	6.6	72.683	637	637	0	3.917	By MS/MS	By MS/MS	3.5	5	51446000	36837000	14609000	4				42	13;264;2511	True;True;True	15;286;2749	28;29;30;647;6336	29;30;794;7280	30;794;7280	28	4
sp|O14880|MGST3_HUMAN	sp|O14880|MGST3_HUMAN	2	2	2	sp|O14880|MGST3_HUMAN Microsomal glutathione S-transferase 3 OS=Homo sapiens OX=9606 GN=MGST3 PE=1 SV=1	1	2	2	2	0	2	0	2	0	2	17.8	17.8	17.8	16.516	152	152	0	7.9273		By MS/MS	0	17.8	104880000	0	104880000	4				43	914;2373	True;True	990;2600	2295;6013	2713;2714;6902;6903	2713;6903
sp|O15381|NVL_HUMAN	sp|O15381|NVL_HUMAN	2	2	2	sp|O15381|NVL_HUMAN Nuclear valosin-containing protein-like OS=Homo sapiens OX=9606 GN=NVL PE=1 SV=1	1	2	2	2	1	2	1	2	1	2	3.9	3.9	3.9	95.05	856	856	0	3.416	By MS/MS	By MS/MS	2.1	3.9	79862000	20080000	59782000	3				44	1322;2372	True;True	1431;2599	3335;6011;6012	3885;6900;6901	3885;6900
sp|O15479|MAGB2_HUMAN	sp|O15479|MAGB2_HUMAN	4	4	4	sp|O15479|MAGB2_HUMAN Melanoma-associated antigen B2 OS=Homo sapiens OX=9606 GN=MAGEB2 PE=1 SV=3	1	4	4	4	3	4	3	4	3	4	11.6	11.6	11.6	35.277	319	319	0	30.025	By MS/MS	By MS/MS	11.6	11.6	344690000	70406000	274280000	6				45	158;1182;1988;2038	True;True;True;True	173;1282;2184;2239	402;403;3015;3016;4993;5104;5105	517;518;3519;3520;5705;5831	517;3519;5705;5831
sp|O43159|RRP8_HUMAN	sp|O43159|RRP8_HUMAN	1	1	1	sp|O43159|RRP8_HUMAN Ribosomal RNA-processing protein 8 OS=Homo sapiens OX=9606 GN=RRP8 PE=1 SV=2	1	1	1	1	0	1	0	1	0	1	4.2	4.2	4.2	50.714	456	456	0.0029326	0.9268		By MS/MS	0	4.2	14083000	0	14083000	1				46	831	TRUE	900	2053	2447	2447
sp|O43813|LANC1_HUMAN	sp|O43813|LANC1_HUMAN	8	8	8	sp|O43813|LANC1_HUMAN Glutathione S-transferase LANCL1 OS=Homo sapiens OX=9606 GN=LANCL1 PE=1 SV=1	1	8	8	8	4	8	4	8	4	8	29.3	29.3	29.3	45.283	399	399	0	15.062	By MS/MS	By MS/MS	16.3	29.3	1170200000	159990000	1010200000	11				47	63;493;572;924;965;1009;1333;2002	True;True;True;True;True;True;True;True	70;533;618;1000;1043;1093;1444;2199	171;1263;1433;1434;1435;2311;2312;2397;2506;2507;3356;3357;3358;5017	215;1497;1697;1698;2731;2819;2949;2950;3907;3908;3909;3910;5733	215;1497;1697;2731;2819;2949;3909;5733	29	151
sp|O43823|AKAP8_HUMAN	sp|O43823|AKAP8_HUMAN	1	1	1	sp|O43823|AKAP8_HUMAN A-kinase anchor protein 8 OS=Homo sapiens OX=9606 GN=AKAP8 PE=1 SV=1	1	1	1	1	0	1	0	1	0	1	1.7	1.7	1.7	76.107	692	692	0.0074257	0.25623		By MS/MS	0	1.7	0	0	0	1				48	2227	TRUE	2439	5645	6460	6460
sp|O60216|RAD21_HUMAN	sp|O60216|RAD21_HUMAN	5	5	5	sp|O60216|RAD21_HUMAN Double-strand-break repair protein rad21 homolog OS=Homo sapiens OX=9606 GN=RAD21 PE=1 SV=2	1	5	5	5	5	2	5	2	5	2	9	9	9	71.689	631	631	0	130.07	By MS/MS	By MS/MS	9	2.1	702260000	658970000	43288000	7				49	174;239;710;1112;1295	True;True;True;True;True	191;259;770;1204;1402	440;594;1779;1780;2777;2778;2779;2780;3275	566;741;2110;2111;2112;3248;3249;3806	566;741;2110;3249;3806
sp|O60231|DHX16_HUMAN	sp|O60231|DHX16_HUMAN	1	1	1	sp|O60231|DHX16_HUMAN Pre-mRNA-splicing factor ATP-dependent RNA helicase DHX16 OS=Homo sapiens OX=9606 GN=DHX16 PE=1 SV=2	1	1	1	1	1	0	1	0	1	0	1.2	1.2	1.2	119.26	1041	1041	0.0070755	0.16413	By MS/MS		1.2	0	0	0	0	1				50	350	TRUE	380	891	1087	1087
sp|O60264|SMCA5_HUMAN	sp|O60264|SMCA5_HUMAN	22	22	17	sp|O60264|SMCA5_HUMAN SWI/SNF-related matrix-associated actin-dependent regulator of chromatin subfamily A member 5 OS=Homo sapiens OX=9606 GN=SMARCA5 PE=1 SV=1	1	22	22	17	17	22	17	22	12	17	24.6	24.6	21.1	121.9	1052	1052	0	323.31	By MS/MS	By MS/MS	19.5	24.6	2360800000	826380000	1534500000	40				51	281;297;466;534;606;652;908;920;921;1261;1305;1391;1399;1443;1608;1760;1844;2057;2084;2090;2131;2492	True;True;True;True;True;True;True;True;True;True;True;True;True;True;True;True;True;True;True;True;True;True	305;324;505;578;654;710;983;996;997;1365;1413;1506;1514;1563;1760;1935;2023;2259;2287;2293;2335;2730	701;702;749;750;1150;1151;1360;1361;1501;1654;2277;2278;2302;2303;2304;2305;2306;2307;3197;3198;3303;3304;3305;3306;3497;3498;3510;3511;3625;3626;4068;4069;4451;4624;4625;5148;5149;5222;5234;5355;5356;6290;6291	861;920;1360;1601;1602;1603;1771;1978;2691;2692;2693;2721;2722;2723;2724;2725;2726;2727;3720;3721;3857;3858;3859;3860;4066;4067;4078;4079;4080;4212;4714;4715;5097;5299;5873;5874;5962;5973;6115;6116;7220	861;920;1360;1602;1771;1978;2693;2721;2724;3720;3857;4067;4080;4212;4714;5097;5299;5873;5962;5973;6116;7220	30;31	245;705
sp|O60293|ZC3H1_HUMAN	sp|O60293|ZC3H1_HUMAN	1	1	1	sp|O60293|ZC3H1_HUMAN Zinc finger C3H1 domain-containing protein OS=Homo sapiens OX=9606 GN=ZFC3H1 PE=1 SV=3	1	1	1	1	1	1	1	1	1	1	0.7	0.7	0.7	226.35	1989	1989	0.0026954	0.5756	By MS/MS	By MS/MS	0.7	0.7	881310000	509730000	371580000	4				52	1276	TRUE	1381	3223;3224;3225;3226;3227;3228;3229;3230	3754;3755;3756;3757;3758;3759	3757	32;33	943;944
sp|O60361|NDK8_HUMAN;sp|P22392|NDKB_HUMAN;sp|P15531|NDKA_HUMAN	sp|O60361|NDK8_HUMAN;sp|P22392|NDKB_HUMAN;sp|P15531|NDKA_HUMAN	1;1;1	1;1;1	1;1;1	sp|O60361|NDK8_HUMAN Putative nucleoside diphosphate kinase OS=Homo sapiens OX=9606 GN=NME2P1 PE=5 SV=1;sp|P22392|NDKB_HUMAN Nucleoside diphosphate kinase B OS=Homo sapiens OX=9606 GN=NME2 PE=1 SV=1;sp|P15531|NDKA_HUMAN Nucleoside diphosphate kinase A OS=H	3	1	1	1	0	1	0	1	0	1	12.4	12.4	12.4	15.529	137	137;152;152	1	-2		By MS/MS	0	12.4	23738000	0	23738000	1	+			53	2376	TRUE	2605	6021	6910	6910	34	75
sp|Q99880|H2B1L_HUMAN;sp|Q99879|H2B1M_HUMAN;sp|Q99877|H2B1N_HUMAN;sp|Q93079|H2B1H_HUMAN;sp|Q5QNW6|H2B2F_HUMAN;sp|P62807|H2B1C_HUMAN;sp|P58876|H2B1D_HUMAN;sp|O60814|H2B1K_HUMAN;sp|P57053|H2BFS_HUMAN;sp|Q96A08|H2B1A_HUMAN;sp|A0A2R8Y619|H2BE1_HUMAN	sp|Q99880|H2B1L_HUMAN;sp|Q99879|H2B1M_HUMAN;sp|Q99877|H2B1N_HUMAN;sp|Q93079|H2B1H_HUMAN;sp|Q5QNW6|H2B2F_HUMAN;sp|P62807|H2B1C_HUMAN;sp|P58876|H2B1D_HUMAN;sp|O60814|H2B1K_HUMAN;sp|P57053|H2BFS_HUMAN;sp|Q96A08|H2B1A_HUMAN	6;6;6;6;6;6;6;6;5;3;1	1;1;1;1;1;1;1;1;1;0;0	1;1;1;1;1;1;1;1;1;0;0	sp|Q99880|H2B1L_HUMAN Histone H2B type 1-L OS=Homo sapiens OX=9606 GN=H2BC13 PE=1 SV=3;sp|Q99879|H2B1M_HUMAN Histone H2B type 1-M OS=Homo sapiens OX=9606 GN=H2BC14 PE=1 SV=3;sp|Q99877|H2B1N_HUMAN Histone H2B type 1-N OS=Homo sapiens OX=9606 GN=H2BC15 PE=1	11	6	1	1	6	6	1	1	1	1	53.2	7.9	7.9	13.952	126	126;126;126;126;126;126;126;126;126;127;122	0	10.229	By MS/MS	By MS/MS	53.2	53.2	3656300000	2415700000	1240600000	3				54	139;467;1096;1233;1388;1832	False;False;True;False;False;False	151;152;153;506;1188;1336;1501;2011	350;351;352;353;354;355;356;357;358;359;360;361;1152;1153;2733;2734;2735;2736;3138;3139;3478;3479;3480;4598;4599	445;446;447;448;449;450;451;452;453;454;455;456;457;458;459;460;461;462;1361;3209;3210;3211;3212;3658;4041;4042;4043;4044;5264;5265;5266;5267	457;1361;3210;3658;4043;5265	35;36	60;63
sp|O60832|DKC1_HUMAN	sp|O60832|DKC1_HUMAN	6	6	6	sp|O60832|DKC1_HUMAN H/ACA ribonucleoprotein complex subunit DKC1 OS=Homo sapiens OX=9606 GN=DKC1 PE=1 SV=3	1	6	6	6	3	6	3	6	3	6	19.6	19.6	19.6	57.673	514	514	0	9.7659	By MS/MS	By MS/MS	9.1	19.6	463760000	73962000	389800000	9				55	113;343;1331;1768;2019;2144	True;True;True;True;True;True	125;373;1441;1944;2218;2350	299;879;880;3349;3350;4467;5064;5065;5391;5392	380;1072;3902;5115;5778;5779;6156;6157;6158	380;1072;3902;5115;5778;6158
sp|O60869|EDF1_HUMAN	sp|O60869|EDF1_HUMAN	1	1	1	sp|O60869|EDF1_HUMAN Endothelial differentiation-related factor 1 OS=Homo sapiens OX=9606 GN=EDF1 PE=1 SV=1	1	1	1	1	0	1	0	1	0	1	8.1	8.1	8.1	16.368	148	148	0.005291	0.51085		By MS/MS	0	8.1	0	0	0	1				56	53	TRUE	60	147	171	171
sp|O75051|PLXA2_HUMAN	sp|O75051|PLXA2_HUMAN	1	1	1	sp|O75051|PLXA2_HUMAN Plexin-A2 OS=Homo sapiens OX=9606 GN=PLXNA2 PE=1 SV=4	1	1	1	1	0	1	0	1	0	1	0.4	0.4	0.4	211.1	1894	1894	0.0072289	0.19569		By MS/MS	0	0.4	0	0	0	1				57	938	TRUE	1015	2347	2768	2768
sp|O75367|H2AY_HUMAN;sp|Q9P0M6|H2AW_HUMAN	sp|O75367|H2AY_HUMAN	6;1	6;1	6;1	sp|O75367|H2AY_HUMAN Core histone macro-H2A.1 OS=Homo sapiens OX=9606 GN=MACROH2A1 PE=1 SV=4	2	6	6	6	4	6	4	6	4	6	25	25	25	39.617	372	372;372	0	323.31	By MS/MS	By MS/MS	18.5	25	767660000	192520000	575140000	9				58	14;434;654;821;853;1584	True;True;True;True;True;True	16;469;712;890;923;1735	31;32;1073;1657;1658;2036;2037;2038;2127;2128;4015;4016	31;32;1274;1980;1981;2429;2430;2527;2528;4658	32;1274;1980;2429;2527;4658
sp|O75818|RPP40_HUMAN	sp|O75818|RPP40_HUMAN	2	2	2	sp|O75818|RPP40_HUMAN Ribonuclease P protein subunit p40 OS=Homo sapiens OX=9606 GN=RPP40 PE=1 SV=3	1	2	2	2	0	2	0	2	0	2	11.3	11.3	11.3	41.833	363	363	0	2.3536		By MS/MS	0	11.3	26238000	0	26238000	2				59	1345;2404	True;True	1456;2634	3380;6091	3939;6993	3939;6993
sp|O75828|CBR3_HUMAN	sp|O75828|CBR3_HUMAN	3	1	1	sp|O75828|CBR3_HUMAN Carbonyl reductase [NADPH] 3 OS=Homo sapiens OX=9606 GN=CBR3 PE=1 SV=3	1	3	1	1	3	3	1	1	1	1	13.4	2.9	2.9	30.85	277	277	0	4.7634	By MS/MS	By MS/MS	13.4	13.4	2095700000	676520000	1419200000	2				60	605;786;1326	False;False;True	653;850;1436	1496;1497;1498;1499;1500;1963;1964;1965;1966;3342;3343	1767;1768;1769;1770;2345;2346;2347;2348;2349;3895;3896	1767;2346;3895
sp|O76021|RL1D1_HUMAN	sp|O76021|RL1D1_HUMAN	7	7	7	sp|O76021|RL1D1_HUMAN Ribosomal L1 domain-containing protein 1 OS=Homo sapiens OX=9606 GN=RSL1D1 PE=1 SV=3	1	7	7	7	5	7	5	7	5	7	22.7	22.7	22.7	54.972	490	490	0	58.91	By MS/MS	By MS/MS	15.9	22.7	864390000	329510000	534880000	8				61	269;592;957;1519;1925;1947;2237	True;True;True;True;True;True;True	291;640;1035;1646;2109;2135;2451	660;1473;1474;2381;2382;3853;3854;4825;4881;4882;5671;5672	808;1743;2804;2805;4484;4485;4486;5539;5602;6487	808;1743;2804;4486;5539;5602;6487	37;38	1;221
sp|O76094|SRP72_HUMAN	sp|O76094|SRP72_HUMAN	5	5	5	sp|O76094|SRP72_HUMAN Signal recognition particle subunit SRP72 OS=Homo sapiens OX=9606 GN=SRP72 PE=1 SV=3	1	5	5	5	3	5	3	5	3	5	10	10	10	74.605	671	671	0	34.331	By MS/MS	By MS/MS	6	10	420430000	109290000	311140000	5				62	809;1474;2123;2279;2343	True;True;True;True;True	876;1594;2327;2499;2570	2014;3719;5336;5337;5771;5772;5944;5945	2407;4332;6090;6618;6619;6817	2407;4332;6090;6618;6817
sp|O95251|KAT7_HUMAN	sp|O95251|KAT7_HUMAN	1	1	1	sp|O95251|KAT7_HUMAN Histone acetyltransferase KAT7 OS=Homo sapiens OX=9606 GN=KAT7 PE=1 SV=1	1	1	1	1	0	1	0	1	0	1	2.5	2.5	2.5	70.642	611	611	0.0027027	0.61772		By MS/MS	0	2.5	0	0	0	1				63	1644	TRUE	1800	4157	4798	4798
sp|O95478|NSA2_HUMAN	sp|O95478|NSA2_HUMAN	1	1	1	sp|O95478|NSA2_HUMAN Ribosome biogenesis protein NSA2 homolog OS=Homo sapiens OX=9606 GN=NSA2 PE=1 SV=1	1	1	1	1	1	1	1	1	1	1	5	5	5	30.065	260	260	0	2.1287	By MS/MS	By MS/MS	5	5	135760000	50025000	85736000	3				64	2199	TRUE	2409	5531;5532	6313;6314;6315	6313
sp|O95490|AGRL2_HUMAN	sp|O95490|AGRL2_HUMAN	1	1	1	sp|O95490|AGRL2_HUMAN Adhesion G protein-coupled receptor L2 OS=Homo sapiens OX=9606 GN=ADGRL2 PE=1 SV=2	1	1	1	1	0	1	0	1	0	1	0.9	0.9	0.9	163.35	1459	1459	0.0074627	0.26875		By MS/MS	0	0.9	49246000	0	49246000	1				65	1853	TRUE	2034	4648	5331	5331
sp|O95625|ZBT11_HUMAN	sp|O95625|ZBT11_HUMAN	1	1	1	sp|O95625|ZBT11_HUMAN Zinc finger and BTB domain-containing protein 11 OS=Homo sapiens OX=9606 GN=ZBTB11 PE=1 SV=2	1	1	1	1	0	1	0	1	0	1	1.1	1.1	1.1	119.38	1053	1053	0.0028736	0.8423		By MS/MS	0	1.1	20043000	0	20043000	1				66	1451	TRUE	1571	3678	4294	4294
sp|O95816|BAG2_HUMAN	sp|O95816|BAG2_HUMAN	2	2	2	sp|O95816|BAG2_HUMAN BAG family molecular chaperone regulator 2 OS=Homo sapiens OX=9606 GN=BAG2 PE=1 SV=1	1	2	2	2	1	2	1	2	1	2	11.8	11.8	11.8	23.772	211	211	0	3.4893	By MS/MS	By MS/MS	5.2	11.8	86485000	30906000	55579000	3				67	630;1376	True;True	683;1488	1585;3452;3453	1877;4011;4012	1877;4012
sp|P01040|CYTA_HUMAN	sp|P01040|CYTA_HUMAN	2	2	2	sp|P01040|CYTA_HUMAN Cystatin-A OS=Homo sapiens OX=9606 GN=CSTA PE=1 SV=1	1	2	2	2	2	2	2	2	2	2	30.6	30.6	30.6	11.006	98	98	0	1.0522	By MS/MS	By MS/MS	30.6	30.6	65283000	23734000	41550000	4				68	1710;2020	True;True	1883;2219	4346;4347;5066;5067	4982;5780;5781;5782	4982;5780
sp|P02788|TRFL_HUMAN	sp|P02788|TRFL_HUMAN	1	1	1	sp|P02788|TRFL_HUMAN Lactotransferrin OS=Homo sapiens OX=9606 GN=LTF PE=1 SV=6	1	1	1	1	1	0	1	0	1	0	2.3	2.3	2.3	78.181	710	710	0.0075	0.27939	By MS/MS		2.3	0	8326200	8326200	0	1				69	578	TRUE	624	1445	1710	1710
sp|P04259|K2C6B_HUMAN;sp|P48668|K2C6C_HUMAN;sp|P02538|K2C6A_HUMAN;CON__P48668;CON__P04259;CON__P02538	sp|P04259|K2C6B_HUMAN;sp|P48668|K2C6C_HUMAN;sp|P02538|K2C6A_HUMAN;CON__P48668;CON__P04259;CON__P02538	9;8;8;8;8;8	1;1;1;1;1;1	1;1;1;1;1;1	sp|P04259|K2C6B_HUMAN Keratin, type II cytoskeletal 6B OS=Homo sapiens OX=9606 GN=KRT6B PE=1 SV=5;sp|P48668|K2C6C_HUMAN Keratin, type II cytoskeletal 6C OS=Homo sapiens OX=9606 GN=KRT6C PE=1 SV=3;sp|P02538|K2C6A_HUMAN Keratin, type II cytoskeletal 6A OS=Ho	6	9	1	1	6	8	1	1	1	1	14	2.1	2.1	60.066	564	564;564;564;564;564;564	0	1.6978	By matching	By MS/MS	9.4	12.4	51011000	15605000	35406000	1			+	70	179;1235;1630;1631;1632;1637;1804;2458;2460	False;False;True;False;False;False;False;False;False	196;1338;1784;1785;1786;1791;1983;2693;2695	447;3144;4125;4126;4127;4128;4129;4130;4131;4132;4140;4141;4544;4545;6220;6223;6224	571;3664;4770;4771;4772;4773;4774;4782;4783;4784;4785;5201;5202;7142;7144;7145	571;3664;4770;4771;4772;4785;5201;7142;7145
sp|P04264|K2C1_HUMAN;CON__P04264;CON__Q6IFZ6	sp|P04264|K2C1_HUMAN;CON__P04264	30;29;4	30;29;4	18;17;0	sp|P04264|K2C1_HUMAN Keratin, type II cytoskeletal 1 OS=Homo sapiens OX=9606 GN=KRT1 PE=1 SV=6;	3	30	30	18	29	30	29	30	18	18	51.9	51.9	39.1	66.038	644	644;644;572	0	323.31	By MS/MS	By MS/MS	51.9	51.9	31799000000	8663400000	23136000000	78			+	71	39;178;377;612;642;713;805;942;1171;1234;1405;1446;1447;1565;1631;1632;1650;1783;1956;1983;2003;2010;2018;2025;2154;2182;2183;2433;2458;2460	True;True;True;True;True;True;True;True;True;True;True;True;True;True;True;True;True;True;True;True;True;True;True;True;True;True;True;True;True;True	44;195;408;661;696;773;872;1019;1267;1337;1522;1566;1567;1709;1710;1785;1786;1806;1807;1808;1960;2145;2178;2200;2208;2217;2224;2361;2392;2393;2665;2693;2695	85;86;445;446;955;956;1515;1516;1610;1611;1612;1784;1785;2004;2005;2353;2354;2959;2960;2961;2962;3140;3141;3142;3143;3522;3523;3665;3666;3667;3668;3669;3670;3962;3963;3964;4127;4128;4129;4130;4131;4132;4167;4168;4169;4170;4171;4172;4173;4174;4175;4176;4177;4178;4496;4497;4498;4499;4915;4916;4983;4984;5018;5019;5020;5021;5044;5045;5062;5063;5077;5078;5422;5423;5424;5425;5489;5490;5491;5492;5493;54…	94;95;570;1164;1788;1789;1790;1791;1906;1907;1908;1909;1910;1911;2116;2117;2388;2389;2777;2778;3463;3464;3465;3659;3660;3661;3662;3663;4091;4092;4093;4094;4284;4285;4286;4287;4598;4599;4600;4601;4771;4772;4773;4774;4806;4807;4808;4809;4810;4811;4812;4813;4814;4815;5153;5154;5155;5156;5629;5694;5734;5735;5736;5759;5760;5776;5777;5793;5794;6188;6189;6190;6191;6258;6259;6260;6261;6262;6263;6264;6265…	95;570;1164;1789;1909;2117;2389;2777;3465;3662;4092;4284;4286;4601;4771;4772;4814;5155;5629;5694;5734;5760;5777;5794;6191;6262;6267;7083;7142;7145	39;40;41	259;262;493
sp|P04406|G3P_HUMAN	sp|P04406|G3P_HUMAN	2	2	2	sp|P04406|G3P_HUMAN Glyceraldehyde-3-phosphate dehydrogenase OS=Homo sapiens OX=9606 GN=GAPDH PE=1 SV=3	1	2	2	2	1	2	1	2	1	2	9.3	9.3	9.3	36.053	335	335	0	1.6026	By MS/MS	By MS/MS	5.1	9.3	63088000	16114000	46974000	3				72	974;1351	True;True	1052;1462	2422;2423;3392	2855;2856;3949	2856;3949
sp|P04792|HSPB1_HUMAN	sp|P04792|HSPB1_HUMAN	2	2	2	sp|P04792|HSPB1_HUMAN Heat shock protein beta-1 OS=Homo sapiens OX=9606 GN=HSPB1 PE=1 SV=2	1	2	2	2	0	2	0	2	0	2	16.1	16.1	16.1	22.782	205	205	0	37.18		By MS/MS	0	16.1	72045000	0	72045000	2				73	1247;2406	True;True	1351;2636	3171;6094	3693;6995	3693;6995
sp|P05141|ADT2_HUMAN;sp|P12235|ADT1_HUMAN;sp|Q9H0C2|ADT4_HUMAN	sp|P05141|ADT2_HUMAN;sp|P12235|ADT1_HUMAN;sp|Q9H0C2|ADT4_HUMAN	2;1;1	2;1;1	1;0;0	sp|P05141|ADT2_HUMAN ADP/ATP translocase 2 OS=Homo sapiens OX=9606 GN=SLC25A5 PE=1 SV=7;sp|P12235|ADT1_HUMAN ADP/ATP translocase 1 OS=Homo sapiens OX=9606 GN=SLC25A4 PE=1 SV=4;sp|Q9H0C2|ADT4_HUMAN ADP/ATP translocase 4 OS=Homo sapiens OX=9606 GN=SLC25A31 P	3	2	2	1	2	2	2	2	1	1	7	7	3	32.852	298	298;298;315	0	3.9329	By MS/MS	By MS/MS	7	7	268070000	132640000	135430000	6				74	2120;2469	True;True	2323;2704	5325;5326;6240;6241	6078;7160;7161;7162;7163;7164	6078;7164
sp|P05386|RLA1_HUMAN	sp|P05386|RLA1_HUMAN	5	4	4	sp|P05386|RLA1_HUMAN 60S acidic ribosomal protein P1 OS=Homo sapiens OX=9606 GN=RPLP1 PE=1 SV=1	1	5	4	4	4	5	3	4	3	4	90.4	75.4	75.4	11.514	114	114	0	177.59	By MS/MS	By MS/MS	89.5	90.4	25149000000	7470900000	17678000000	11				75	8;108;109;197;1090	True;True;True;True;False	9;119;120;214;1181;1182	18;19;289;290;291;493;494;495;2714;2715;2716;2717;2718;2719	19;20;21;370;371;372;373;374;629;630;631;3189;3190;3191;3192;3193;3194;3195	21;371;374;630;3192	42	108
sp|P05387|RLA2_HUMAN	sp|P05387|RLA2_HUMAN	9	9	8	sp|P05387|RLA2_HUMAN 60S acidic ribosomal protein P2 OS=Homo sapiens OX=9606 GN=RPLP2 PE=1 SV=1	1	9	9	8	8	9	8	9	7	8	87.8	87.8	73	11.665	115	115	0	323.31	By MS/MS	By MS/MS	87	87.8	39312000000	16586000000	22726000000	41				76	982;983;1090;1129;1244;1245;1564;1620;2518	True;True;True;True;True;True;True;True;True	1060;1061;1181;1182;1223;1347;1348;1708;1774;2756	2438;2439;2440;2441;2442;2443;2444;2445;2446;2447;2714;2715;2716;2717;2718;2719;2833;2834;2835;2836;3162;3163;3164;3165;3166;3960;3961;4104;4105;6355;6356;6357;6358	2873;2874;2875;2876;2877;2878;2879;2880;2881;2882;2883;2884;3189;3190;3191;3192;3193;3194;3195;3305;3306;3307;3308;3309;3310;3681;3682;3683;3684;3685;3686;4597;4748;4749;4750;4751;4752;4753;4754;7301;7302;7303;7304;7305	2875;2877;3192;3307;3683;3686;4597;4750;7301	42;43	1;109
sp|P05388|RLA0_HUMAN;sp|Q8NHW5|RLA0L_HUMAN	sp|P05388|RLA0_HUMAN;sp|Q8NHW5|RLA0L_HUMAN	14;10	14;10	14;10	sp|P05388|RLA0_HUMAN 60S acidic ribosomal protein P0 OS=Homo sapiens OX=9606 GN=RPLP0 PE=1 SV=1;sp|Q8NHW5|RLA0L_HUMAN 60S acidic ribosomal protein P0-like OS=Homo sapiens OX=9606 GN=RPLP0P6 PE=5 SV=1	2	14	14	14	12	14	12	14	12	14	54.3	54.3	54.3	34.273	317	317;317	0	323.31	By MS/MS	By MS/MS	52.7	54.3	76563000000	20280000000	56284000000	86				77	61;69;234;406;407;425;725;775;808;973;1912;2208;2280;2342	True;True;True;True;True;True;True;True;True;True;True;True;True;True	68;76;254;440;441;460;785;839;875;1051;2095;2418;2500;2569	164;165;166;185;186;187;188;189;190;583;584;1020;1021;1022;1023;1024;1025;1026;1055;1056;1811;1812;1813;1814;1815;1940;1941;2008;2009;2010;2011;2012;2013;2420;2421;4798;5551;5552;5553;5554;5555;5556;5773;5927;5928;5929;5930;5931;5932;5933;5934;5935;5936;5937;5938;5939;5940;5941;5942;5943	203;204;205;206;207;208;209;210;232;233;234;235;236;726;727;728;729;730;1221;1222;1223;1224;1225;1226;1227;1228;1229;1263;1264;2146;2147;2148;2149;2150;2151;2320;2392;2393;2394;2395;2396;2397;2398;2399;2400;2401;2402;2403;2404;2405;2406;2848;2849;2850;2851;2852;2853;2854;5510;5511;6333;6334;6335;6336;6337;6338;6339;6340;6341;6342;6620;6621;6798;6799;6800;6801;6802;6803;6804;6805;6806;6807;6808;68…	208;235;729;1226;1227;1264;2150;2320;2397;2850;5511;6333;6620;6802	44;45	101;311
sp|P05783|K1C18_HUMAN;CON__P05784	sp|P05783|K1C18_HUMAN	3;1	3;1	3;1	sp|P05783|K1C18_HUMAN Keratin, type I cytoskeletal 18 OS=Homo sapiens OX=9606 GN=KRT18 PE=1 SV=2	2	3	3	3	3	1	3	1	3	1	12.8	12.8	12.8	48.057	430	430;423	0	169.57	By MS/MS	By MS/MS	12.8	5.8	177220000	149350000	27863000	4				78	1372;1747;1753	True;True;True	1484;1921;1928	3444;3445;4424;4438	4002;4003;5065;5083	4002;5065;5083	46	402
sp|P06576|ATPB_HUMAN	sp|P06576|ATPB_HUMAN	1	1	1	sp|P06576|ATPB_HUMAN ATP synthase subunit beta, mitochondrial OS=Homo sapiens OX=9606 GN=ATP5F1B PE=1 SV=3	1	1	1	1	1	1	1	1	1	1	2.6	2.6	2.6	56.559	529	529	0.006993	0.14658	By MS/MS	By MS/MS	2.6	2.6	37123000	15197000	21925000	2				79	649	TRUE	704	1640;1641	1954;1955	1955
sp|P06733|ENOA_HUMAN;sp|P13929|ENOB_HUMAN;sp|P09104|ENOG_HUMAN	sp|P06733|ENOA_HUMAN	3;1;1	3;1;1	3;1;1	sp|P06733|ENOA_HUMAN Alpha-enolase OS=Homo sapiens OX=9606 GN=ENO1 PE=1 SV=2	3	3	3	3	2	2	2	2	2	2	11.5	11.5	11.5	47.168	434	434;434;434	0.0052632	0.50852	By MS/MS	By MS/MS	7.4	7.1	54921000	26968000	27953000	4				80	21;260;773	True;True;True	24;282;837	48;640;1936;1937	46;788;2316;2317	46;788;2316
sp|P06748|NPM_HUMAN	sp|P06748|NPM_HUMAN	6	6	6	sp|P06748|NPM_HUMAN Nucleophosmin OS=Homo sapiens OX=9606 GN=NPM1 PE=1 SV=2	1	6	6	6	5	6	5	6	5	6	34	34	34	32.575	294	294	0	323.31	By MS/MS	By MS/MS	31	34	11059000000	1451700000	9607000000	32				81	272;1520;1568;1570;2236;2276	True;True;True;True;True;True	294;295;1647;1714;1715;1717;1718;2449;2450;2496	669;670;671;672;673;674;675;676;3855;3856;3973;3974;3975;3976;3977;3978;3979;3981;3982;3983;3984;5669;5670;5764;5765;5766;5767	821;822;823;824;825;826;827;828;4487;4488;4489;4490;4491;4492;4611;4612;4613;4614;4615;4616;4617;4618;4619;4621;4622;4623;4624;6483;6484;6485;6486;6610;6611;6612	826;4488;4612;4623;6486;6611	47;48;49;50;51;52;53	1;5;7;9;65;81;278
sp|Q16778|H2B2E_HUMAN;sp|P33778|H2B1B_HUMAN;sp|P23527|H2B1O_HUMAN;sp|P06899|H2B1J_HUMAN;sp|Q8N257|H2B3B_HUMAN;sp|Q6DRA6|H2B2D_HUMAN;sp|Q6DN03|H2B2C_HUMAN	sp|Q16778|H2B2E_HUMAN;sp|P33778|H2B1B_HUMAN;sp|P23527|H2B1O_HUMAN;sp|P06899|H2B1J_HUMAN;sp|Q8N257|H2B3B_HUMAN	6;6;6;6;5;2;2	6;6;6;6;5;2;2	1;1;1;1;1;1;1	sp|Q16778|H2B2E_HUMAN Histone H2B type 2-E OS=Homo sapiens OX=9606 GN=H2BC21 PE=1 SV=3;sp|P33778|H2B1B_HUMAN Histone H2B type 1-B OS=Homo sapiens OX=9606 GN=H2BC3 PE=1 SV=2;sp|P23527|H2B1O_HUMAN Histone H2B type 1-O OS=Homo sapiens OX=9606 GN=H2BC17 PE=1 S	7	6	6	1	6	6	6	6	1	1	53.2	53.2	7.9	13.92	126	126;126;126;126;126;164;193	0	208.42	By MS/MS	By MS/MS	53.2	53.2	20630000000	6322000000	14308000000	31				82	139;467;1095;1233;1388;1832	True;True;True;True;True;True	151;152;153;506;1187;1336;1501;2011	350;351;352;353;354;355;356;357;358;359;360;361;1152;1153;2729;2730;2731;2732;3138;3139;3478;3479;3480;4598;4599	445;446;447;448;449;450;451;452;453;454;455;456;457;458;459;460;461;462;1361;3204;3205;3206;3207;3208;3658;4041;4042;4043;4044;5264;5265;5266;5267	457;1361;3207;3658;4043;5265	35;36	60;63
sp|P07195|LDHB_HUMAN	sp|P07195|LDHB_HUMAN	1	1	1	sp|P07195|LDHB_HUMAN L-lactate dehydrogenase B chain OS=Homo sapiens OX=9606 GN=LDHB PE=1 SV=2	1	1	1	1	1	0	1	0	1	0	4.8	4.8	4.8	36.638	334	334	0.0027855	0.72813	By MS/MS		4.8	0	0	0	0	1				83	1338	TRUE	1449	3366	3918	3918
sp|P07305|H10_HUMAN	sp|P07305|H10_HUMAN	1	1	1	sp|P07305|H10_HUMAN Histone H1.0 OS=Homo sapiens OX=9606 GN=H1-0 PE=1 SV=3	1	1	1	1	1	1	1	1	1	1	6.7	6.7	6.7	20.863	194	194	0	3.5303	By MS/MS	By MS/MS	6.7	6.7	14551000	0	14551000	2				84	2506	TRUE	2744	6324;6325	7268;7269	7269
sp|P07437|TBB5_HUMAN;sp|Q9BVA1|TBB2B_HUMAN;sp|Q13885|TBB2A_HUMAN;sp|Q13509|TBB3_HUMAN	sp|P07437|TBB5_HUMAN;sp|Q9BVA1|TBB2B_HUMAN;sp|Q13885|TBB2A_HUMAN	11;6;6;4	11;6;6;4	4;1;1;1	sp|P07437|TBB5_HUMAN Tubulin beta chain OS=Homo sapiens OX=9606 GN=TUBB PE=1 SV=2;sp|Q9BVA1|TBB2B_HUMAN Tubulin beta-2B chain OS=Homo sapiens OX=9606 GN=TUBB2B PE=1 SV=1;sp|Q13885|TBB2A_HUMAN Tubulin beta-2A chain OS=Homo sapiens OX=9606 GN=TUBB2A PE=1 SV=	4	11	11	4	9	8	9	8	3	3	35.1	35.1	13.3	49.67	444	444;445;445;450	0	57.07	By MS/MS	By MS/MS	28.6	22.7	1335400000	777880000	557550000	19				85	95;125;549;1001;1024;1248;1328;1515;1681;1986;2490	True;True;True;True;True;True;True;True;True;True;True	104;137;594;595;1082;1083;1109;1352;1438;1642;1845;2181;2728	249;250;323;1387;1388;1389;2486;2487;2543;2544;3172;3173;3345;3847;4262;4263;4988;6287;6288	317;318;404;1635;1636;1637;2923;2924;2999;3000;3001;3694;3695;3898;4479;4893;5698;7215;7216;7217	318;404;1635;2923;2999;3695;3898;4479;4893;5698;7216	54;55;56	73;164;330
sp|P07900|HS90A_HUMAN	sp|P07900|HS90A_HUMAN	3	1	1	sp|P07900|HS90A_HUMAN Heat shock protein HSP 90-alpha OS=Homo sapiens OX=9606 GN=HSP90AA1 PE=1 SV=5	1	3	1	1	2	3	1	1	1	1	5.6	2	2	84.659	732	732	0.002907	0.88318	By MS/MS	By MS/MS	4	5.6	12268000	12268000	0	2				86	34;822;1659	False;False;True	38;891;1820	72;2039;2040;4213;4214	73;2431;2432;4845;4846	73;2432;4846
sp|P07910|HNRPC_HUMAN;sp|P0DMR1|HNRC4_HUMAN;sp|O60812|HNRC1_HUMAN;sp|B7ZW38|HNRC3_HUMAN;sp|B2RXH8|HNRC2_HUMAN	sp|P07910|HNRPC_HUMAN	5;2;2;2;2	5;2;2;2;2	5;2;2;2;2	sp|P07910|HNRPC_HUMAN Heterogeneous nuclear ribonucleoproteins C1/C2 OS=Homo sapiens OX=9606 GN=HNRNPC PE=1 SV=4	5	5	5	5	5	5	5	5	5	5	19.6	19.6	19.6	33.67	306	306;293;293;293;293	0	2.0649	By MS/MS	By MS/MS	19.6	19.6	707100000	258640000	448460000	10				87	695;1180;1355;1534;2303	True;True;True;True;True	755;1279;1466;1665;1666;2527	1755;1756;3003;3004;3399;3400;3884;3885;3886;5833;5834	2087;3508;3954;4517;4518;4519;4520;6693;6694;6695;6696	2087;3508;3954;4518;6695	57	74
sp|P08238|HS90B_HUMAN;sp|Q14568|HS902_HUMAN;sp|Q58FF8|H90B2_HUMAN;sp|P14625|ENPL_HUMAN	sp|P08238|HS90B_HUMAN	4;1;1;1	4;1;1;1	2;0;0;1	sp|P08238|HS90B_HUMAN Heat shock protein HSP 90-beta OS=Homo sapiens OX=9606 GN=HSP90AB1 PE=1 SV=4	4	4	4	2	3	3	3	3	2	1	7.3	7.3	3.7	83.263	724	724;343;381;803	0	8.005	By MS/MS	By MS/MS	5.7	5.2	194610000	116480000	78130000	5				88	34;489;822;1660	True;True;True;True	38;529;891;1821	72;1254;1255;2039;2040;4215	73;1484;1485;2431;2432;4847	73;1485;2432;4847
sp|P08670|VIME_HUMAN;sp|P41219|PERI_HUMAN	sp|P08670|VIME_HUMAN	15;2	15;2	14;2	sp|P08670|VIME_HUMAN Vimentin OS=Homo sapiens OX=9606 GN=VIM PE=1 SV=4	2	15	15	14	14	12	14	12	13	11	41.6	41.6	39.7	53.651	466	466;470	0	323.31	By MS/MS	By MS/MS	39.5	34.1	2477900000	1619900000	857980000	30				89	288;412;504;541;564;570;989;1199;1396;1426;1511;1643;1834;1906;2247	True;True;True;True;True;True;True;True;True;True;True;True;True;True;True	313;446;545;585;610;616;1067;1300;1511;1546;1636;1799;2013;2089;2462	722;723;1035;1288;1289;1369;1370;1421;1422;1430;1431;2456;2457;3061;3062;3063;3064;3505;3506;3592;3593;3594;3595;3828;4155;4156;4602;4780;5690;5691;5692	889;890;1239;1240;1519;1520;1611;1612;1613;1614;1682;1683;1684;1694;1695;2890;2891;3569;3570;3571;3572;3573;4073;4074;4182;4183;4456;4796;4797;5270;5487;6513;6514;6515	890;1240;1519;1611;1682;1695;2890;3569;4073;4183;4456;4797;5270;5487;6515	58;59;60;61	347;372;376;391
sp|P08708|RS17_HUMAN	sp|P08708|RS17_HUMAN	12	12	12	sp|P08708|RS17_HUMAN 40S ribosomal protein S17 OS=Homo sapiens OX=9606 GN=RPS17 PE=1 SV=2	1	12	12	12	10	12	10	12	10	12	65.9	65.9	65.9	15.55	135	135	0	249.56	By MS/MS	By MS/MS	65.9	65.9	23155000000	6780100000	16375000000	48				90	331;332;911;1315;1316;1366;1428;1846;1847;1911;2263;2264	True;True;True;True;True;True;True;True;True;True;True;True	361;362;986;987;1424;1425;1477;1478;1548;2025;2026;2094;2480;2481	851;852;853;854;2283;2284;2285;2286;3320;3321;3322;3323;3324;3325;3428;3429;3430;3431;3597;3598;4632;4633;4634;4635;4797;5731;5732;5733;5734;5735;5736	1039;1040;1041;1042;1043;1044;1045;2698;2699;2700;3872;3873;3874;3875;3876;3877;3878;3983;3984;3985;3986;3987;3988;3989;3990;4185;4186;5308;5309;5310;5311;5312;5313;5314;5315;5316;5317;5318;5509;6560;6561;6562;6563;6564;6565;6566;6567;6568;6569;6570;6571	1041;1045;2699;3874;3878;3988;4185;5315;5318;5509;6564;6569	62;63;64	58;105;126
sp|P08865|RSSA_HUMAN	sp|P08865|RSSA_HUMAN	15	15	15	sp|P08865|RSSA_HUMAN 40S ribosomal protein SA OS=Homo sapiens OX=9606 GN=RPSA PE=1 SV=4	1	15	15	15	14	14	14	14	14	14	62.4	62.4	62.4	32.854	295	295	0	323.31	By MS/MS	By MS/MS	62.4	59.7	99311000000	35220000000	64091000000	111				91	28;99;334;451;452;453;568;609;648;671;1179;1401;1975;1976;2519	True;True;True;True;True;True;True;True;True;True;True;True;True;True;True	31;109;364;487;488;489;490;491;492;614;657;658;703;729;730;731;1278;1516;2169;2170;2171;2757	60;61;62;63;258;259;260;261;262;263;264;265;266;267;857;858;859;860;861;862;1101;1102;1103;1104;1105;1106;1107;1108;1109;1110;1111;1112;1113;1114;1115;1427;1428;1506;1507;1508;1509;1633;1634;1635;1636;1637;1638;1639;1686;1687;1688;1689;1690;1691;1692;1693;1694;1695;1696;1697;1698;1699;1700;1701;1702;2995;2996;2997;2998;2999;3000;3001;3002;3513;4962;4963;4964;4965;4966;4967;4968;4969;4970;4971;497…	54;55;56;57;58;59;60;61;62;63;64;330;331;332;333;334;335;336;337;338;339;340;341;342;343;344;345;346;347;1047;1048;1049;1050;1051;1052;1053;1054;1055;1056;1057;1304;1305;1306;1307;1308;1309;1310;1311;1312;1313;1314;1315;1316;1317;1318;1319;1320;1688;1689;1690;1691;1692;1777;1778;1779;1780;1781;1782;1783;1943;1944;1945;1946;1947;1948;1949;1950;1951;1952;1953;2007;2008;2009;2010;2011;2012;2013;2014…	64;331;1051;1307;1308;1310;1688;1779;1945;2019;3499;4082;5676;5681;7307	65;66;67;68;69	10;34;174;177;198
sp|P09455|RET1_HUMAN	sp|P09455|RET1_HUMAN	1	1	1	sp|P09455|RET1_HUMAN Retinol-binding protein 1 OS=Homo sapiens OX=9606 GN=RBP1 PE=1 SV=2	1	1	1	1	1	1	1	1	1	1	6.7	6.7	6.7	15.85	135	135	0.0026738	0.53673	By MS/MS	By MS/MS	6.7	6.7	347600000	242750000	104850000	4				92	1743	TRUE	1917	4413;4414;4415	5052;5053;5054;5055	5055
sp|P09651|ROA1_HUMAN;sp|Q32P51|RA1L2_HUMAN	sp|P09651|ROA1_HUMAN;sp|Q32P51|RA1L2_HUMAN	3;2	3;2	3;2	sp|P09651|ROA1_HUMAN Heterogeneous nuclear ribonucleoprotein A1 OS=Homo sapiens OX=9606 GN=HNRNPA1 PE=1 SV=5;sp|Q32P51|RA1L2_HUMAN Heterogeneous nuclear ribonucleoprotein A1-like 2 OS=Homo sapiens OX=9606 GN=HNRNPA1L2 PE=2 SV=2	2	3	3	3	0	3	0	3	0	3	12.9	12.9	12.9	38.746	372	372;320	0	5.0128		By MS/MS	0	12.9	16141000	0	16141000	3				93	1289;1670;2067	True;True;True	1395;1832;2269	3263;4235;5185	3795;4868;5920	3795;4868;5920
sp|P0DMV9|HS71B_HUMAN;sp|P0DMV8|HS71A_HUMAN	sp|P0DMV9|HS71B_HUMAN;sp|P0DMV8|HS71A_HUMAN	14;14	13;13	8;8	sp|P0DMV9|HS71B_HUMAN Heat shock 70 kDa protein 1B OS=Homo sapiens OX=9606 GN=HSPA1B PE=1 SV=1;sp|P0DMV8|HS71A_HUMAN Heat shock 70 kDa protein 1A OS=Homo sapiens OX=9606 GN=HSPA1A PE=1 SV=1	2	14	13	8	13	12	12	11	7	7	30.7	28.7	18.6	70.051	641	641;641	0	128	By MS/MS	By MS/MS	30.6	23.4	1893600000	1307000000	586550000	23				94	170;198;244;255;482;581;594;902;972;1100;1493;1580;1676;2221	True;True;True;True;True;True;True;True;True;True;True;True;True;False	186;215;265;277;521;628;642;977;1050;1192;1615;1731;1838;2433	425;426;496;497;608;609;610;630;631;1242;1453;1454;1477;1478;2266;2267;2419;2745;3772;3773;4002;4003;4246;4247;5626;5627	547;548;632;755;756;777;778;1469;1718;1719;1745;2679;2680;2681;2845;2846;2847;3220;4392;4393;4394;4641;4879;4880;6440;6441	548;632;755;777;1469;1718;1745;2680;2845;3220;4394;4641;4879;6440	70;71	87;549
sp|P10412|H14_HUMAN	sp|P10412|H14_HUMAN	7	1	1	sp|P10412|H14_HUMAN Histone H1.4 OS=Homo sapiens OX=9606 GN=H1-4 PE=1 SV=2	1	7	1	1	7	7	1	1	1	1	22.8	7.3	7.3	21.865	219	219	0.0072464	0.1982	By MS/MS	By matching	22.8	22.8	124830000	57033000	67797000	1				95	106;188;1071;1077;1965;1990;1991	False;False;False;False;True;False;False	117;205;1160;1167;2156;2186;2187	283;284;285;286;473;474;2659;2660;2661;2662;2677;2678;2679;2680;4940;4941;4995;4996;4997;4998	364;365;366;367;606;607;608;609;3129;3130;3131;3132;3133;3147;3148;3149;3150;3151;3152;5652;5707;5708;5709;5710	365;609;3129;3147;5652;5707;5710
sp|P10599|THIO_HUMAN	sp|P10599|THIO_HUMAN	1	1	1	sp|P10599|THIO_HUMAN Thioredoxin OS=Homo sapiens OX=9606 GN=TXN PE=1 SV=3	1	1	1	1	1	1	1	1	1	1	12.4	12.4	12.4	11.737	105	105	0	3.7276	By MS/MS	By MS/MS	12.4	12.4	105660000	52207000	53458000	3				96	2111	TRUE	2314	5276;5277	6018;6019;6020	6019
sp|P10809|CH60_HUMAN	sp|P10809|CH60_HUMAN	1	1	1	sp|P10809|CH60_HUMAN 60 kDa heat shock protein, mitochondrial OS=Homo sapiens OX=9606 GN=HSPD1 PE=1 SV=2	1	1	1	1	1	1	1	1	1	1	2.1	2.1	2.1	61.054	573	573	0.002681	0.55161	By MS/MS	By MS/MS	2.1	2.1	15515000	8013900	7501000	2				97	2315	TRUE	2539	5854;5855	6720;6721	6720
sp|P11021|BIP_HUMAN	sp|P11021|BIP_HUMAN	20	20	19	sp|P11021|BIP_HUMAN Endoplasmic reticulum chaperone BiP OS=Homo sapiens OX=9606 GN=HSPA5 PE=1 SV=2	1	20	20	19	20	18	20	18	19	17	37.3	37.3	37.3	72.332	654	654	0	323.31	By MS/MS	By MS/MS	37.3	36.9	8921000000	7574200000	1346800000	54				98	103;254;480;583;940;944;970;971;1031;1208;1503;1537;1598;1672;1940;2045;2135;2242;2409;2426	True;True;True;True;True;True;True;True;True;True;True;True;True;True;True;True;True;True;True;True	113;275;276;519;630;631;1017;1021;1048;1049;1118;1309;1626;1670;1671;1749;1834;2127;2247;2339;2457;2639;2657	273;274;627;628;629;1236;1237;1457;1458;1459;2350;2351;2356;2357;2413;2414;2415;2416;2417;2418;2560;2561;3082;3793;3794;3795;3893;3894;3895;3896;4050;4051;4238;4239;4866;4867;5123;5124;5125;5364;5365;5684;5685;6098;6099;6100;6101;6102;6141;6142	352;353;774;775;776;1461;1462;1463;1464;1465;1722;1723;2770;2771;2772;2773;2774;2780;2781;2839;2840;2841;2842;2843;2844;3020;3021;3594;4415;4416;4417;4418;4526;4527;4528;4695;4696;4697;4698;4872;4873;5584;5585;5847;5848;5849;5850;5851;6126;6127;6507;6999;7000;7001;7002;7048	352;775;1462;1723;2770;2780;2839;2842;3020;3594;4416;4527;4697;4872;5584;5849;6127;6507;7002;7048	72;73;74	148;153;196
sp|P11142|HSP7C_HUMAN;sp|P54652|HSP72_HUMAN	sp|P11142|HSP7C_HUMAN	20;6	19;5	17;3	sp|P11142|HSP7C_HUMAN Heat shock cognate 71 kDa protein OS=Homo sapiens OX=9606 GN=HSPA8 PE=1 SV=1	2	20	19	17	19	17	18	16	16	14	39.6	37.2	33.7	70.897	646	646;639	0	323.31	By MS/MS	By MS/MS	39.6	34.1	5850500000	3696100000	2154400000	38				99	180;253;576;582;776;901;970;1395;1536;1576;1675;1677;1679;1856;1972;1998;2046;2076;2221;2239	True;True;True;True;True;True;False;True;True;True;True;True;True;True;True;True;True;True;True;True	197;274;622;629;840;975;976;1048;1510;1669;1727;1837;1839;1840;1842;1843;2037;2038;2165;2166;2194;2248;2279;2433;2454	448;625;626;1442;1455;1456;1942;1943;2262;2263;2264;2265;2413;2414;3503;3504;3892;3996;3997;4244;4245;4248;4249;4250;4251;4256;4257;4258;4259;4652;4653;4654;4956;4957;4958;4959;5006;5126;5127;5201;5202;5203;5204;5626;5627;5679;5680	572;772;773;1707;1720;1721;2321;2322;2323;2673;2674;2675;2676;2677;2678;2839;2840;2841;4071;4072;4525;4636;4878;4881;4882;4883;4884;4885;4889;4890;4891;5334;5335;5336;5667;5668;5669;5719;5852;5853;5936;5937;6440;6441;6503;6504	572;772;1707;1720;2321;2675;2839;4072;4525;4636;4878;4881;4889;5336;5669;5719;5852;5936;6440;6504	75;76;77;78;79;80	61;87;93;122;127;549
sp|P11387|TOP1_HUMAN;sp|Q969P6|TOP1M_HUMAN	sp|P11387|TOP1_HUMAN	8;1	8;1	8;1	sp|P11387|TOP1_HUMAN DNA topoisomerase 1 OS=Homo sapiens OX=9606 GN=TOP1 PE=1 SV=2	2	8	8	8	3	8	3	8	3	8	14.6	14.6	14.6	90.725	765	765;601	0	72.144	By MS/MS	By MS/MS	5	14.6	1095900000	176750000	919130000	12				100	45;783;863;1280;1544;1980;2246;2286	True;True;True;True;True;True;True;True	52;847;935;936;1385;1680;2175;2461;2508	128;129;1958;1959;2158;2159;3235;3236;3237;3238;3911;4979;5689;5793;5794	151;2341;2342;2558;2559;3768;3769;3770;4542;5690;6511;6512;6640;6641	151;2342;2559;3768;4542;5690;6511;6640	81	581
sp|P11388|TOP2A_HUMAN	sp|P11388|TOP2A_HUMAN	3	3	1	sp|P11388|TOP2A_HUMAN DNA topoisomerase 2-alpha OS=Homo sapiens OX=9606 GN=TOP2A PE=1 SV=3	1	3	3	1	1	3	1	3	0	1	2.4	2.4	0.7	174.38	1531	1531	0	37.134	By matching	By MS/MS	0.8	2.4	131240000	32010000	99230000	3				101	308;488;946	True;True;True	336;528;1023	780;1253;2360;2361	955;1483;2785	955;1483;2785
sp|P11940|PABP1_HUMAN;sp|Q9H361|PABP3_HUMAN;sp|Q4VXU2|PAP1L_HUMAN;sp|Q5JQF8|PAP1M_HUMAN	sp|P11940|PABP1_HUMAN	21;10;3;1	21;10;3;1	15;8;1;1	sp|P11940|PABP1_HUMAN Polyadenylate-binding protein 1 OS=Homo sapiens OX=9606 GN=PABPC1 PE=1 SV=2	4	21	21	15	18	21	18	21	13	15	46.1	46.1	33	70.67	636	636;631;614;200	0	323.31	By MS/MS	By MS/MS	37.3	46.1	8754700000	2587600000	6167100000	53				102	110;134;433;640;697;700;828;1029;1040;1093;1292;1556;1601;1633;1668;1702;1734;1751;2009;2014;2271	True;True;True;True;True;True;True;True;True;True;True;True;True;True;True;True;True;True;True;True;True	121;122;146;468;694;757;760;897;1114;1115;1116;1127;1185;1398;1399;1695;1753;1787;1829;1830;1875;1908;1926;2207;2213;2488	292;293;294;295;343;344;1071;1072;1606;1607;1759;1763;1764;2048;2049;2553;2554;2555;2556;2557;2558;2580;2581;2582;2583;2724;2725;2726;2727;3267;3268;3269;3270;3934;4057;4058;4133;4134;4230;4231;4232;4233;4333;4334;4399;4400;4435;5041;5042;5043;5053;5054;5745;5746;5747	375;376;377;436;437;438;1272;1273;1900;1901;2090;2091;2094;2095;2440;2441;2442;3008;3009;3010;3011;3012;3013;3014;3015;3016;3017;3018;3049;3050;3051;3052;3199;3200;3201;3202;3799;3800;4562;4705;4775;4776;4863;4864;4865;4866;4970;4971;5037;5080;5754;5755;5756;5757;5758;5767;5768;6583;6584	375;438;1272;1900;2091;2094;2442;3018;3051;3201;3799;4562;4705;4776;4865;4971;5037;5080;5757;5768;6584	82;83;84;85;86;87;88;89;90;91	1;10;26;72;383;532;549;573;584;596
sp|P12273|PIP_HUMAN	sp|P12273|PIP_HUMAN	2	2	2	sp|P12273|PIP_HUMAN Prolactin-inducible protein OS=Homo sapiens OX=9606 GN=PIP PE=1 SV=1	1	2	2	2	2	1	2	1	2	1	19.2	19.2	19.2	16.572	146	146	0.002924	0.92052	By MS/MS	By MS/MS	19.2	8.2	72043000	34838000	37205000	3				103	2235;2244	True;True	2448;2459	5667;5668;5687	6481;6482;6509	6481;6509
sp|P12532|KCRU_HUMAN	sp|P12532|KCRU_HUMAN	2	2	2	sp|P12532|KCRU_HUMAN Creatine kinase U-type, mitochondrial OS=Homo sapiens OX=9606 GN=CKMT1A PE=1 SV=1	1	2	2	2	1	2	1	2	1	2	7.9	7.9	7.9	47.036	417	417	0	11.628	By matching	By MS/MS	2.9	7.9	70329000	14935000	55394000	3				104	807;1505	True;True	874;1630	2007;3816;3817	2391;4437;4438	2391;4437
sp|P13639|EF2_HUMAN;sp|Q15029|U5S1_HUMAN	sp|P13639|EF2_HUMAN	50;1	50;1	50;1	sp|P13639|EF2_HUMAN Elongation factor 2 OS=Homo sapiens OX=9606 GN=EEF2 PE=1 SV=4	2	50	50	50	44	50	44	50	44	50	60.1	60.1	60.1	95.337	858	858;972	0	323.31	By MS/MS	By MS/MS	57.7	60.1	116530000000	34145000000	82388000000	163				105	117;142;181;182;227;232;240;313;314;348;408;436;444;544;645;692;716;731;780;818;819;998;999;1049;1088;1132;1404;1575;1653;1712;1740;1746;1769;1843;1867;1918;1946;2029;2077;2085;2136;2149;2161;2296;2308;2379;2436;2466;2468;2521	True;True;True;True;True;True;True;True;True;True;True;True;True;True;True;True;True;True;True;True;True;True;True;True;True;True;True;True;True;True;True;True;True;True;True;True;True;True;True;True;True;True;True;True;True;True;True;True;True;True	129;156;198;199;246;251;252;260;341;342;378;442;471;472;480;588;699;752;776;792;793;844;887;888;1077;1078;1079;1137;1179;1226;1520;1521;1725;1726;1812;1813;1885;1914;1920;1945;2022;2049;2050;2101;2102;2134;2229;2280;2288;2340;2355;2356;2369;2370;2519;2520;2532;2608;2668;2669;2701;2703;2759	307;308;309;310;366;367;449;450;451;452;453;454;455;456;457;458;459;460;565;566;576;577;578;579;595;596;597;598;789;790;791;792;793;794;795;796;797;887;888;889;1027;1028;1029;1030;1076;1077;1078;1079;1092;1375;1376;1377;1619;1620;1749;1750;1791;1792;1835;1836;1837;1838;1839;1840;1841;1842;1949;1950;1951;1952;2030;2031;2032;2033;2477;2478;2479;2480;2481;2604;2605;2709;2710;2711;2712;2840;2841;2842…	388;389;390;467;468;469;573;574;575;576;577;578;579;580;581;582;583;584;585;586;587;588;589;590;591;592;593;594;700;701;702;703;715;716;717;718;719;720;721;722;742;743;744;967;968;969;970;971;972;973;974;1082;1083;1084;1085;1230;1231;1232;1233;1234;1279;1280;1281;1282;1283;1297;1620;1621;1622;1623;1624;1921;1922;2080;2081;2082;2123;2187;2188;2189;2190;2191;2192;2193;2194;2195;2196;2197;2198;2199;…	388;468;573;586;702;720;742;969;974;1082;1233;1283;1297;1621;1921;2081;2123;2191;2331;2422;2426;2912;2915;3073;3185;3318;4090;4634;4830;4987;5045;5064;5117;5298;5372;5528;5601;5802;5939;5963;6130;6174;6210;6659;6708;6928;7089;7156;7158;7309	92;93;94;95;96;97;98;99;100;101;102;103;104;105;106	1;22;156;157;231;305;353;383;395;396;430;494;697;741;781
sp|P13804|ETFA_HUMAN	sp|P13804|ETFA_HUMAN	1	1	1	sp|P13804|ETFA_HUMAN Electron transfer flavoprotein subunit alpha, mitochondrial OS=Homo sapiens OX=9606 GN=ETFA PE=1 SV=1	1	1	1	1	0	1	0	1	0	1	5.7	5.7	5.7	35.079	333	333	1	-2		By MS/MS	0	5.7	12041000	0	12041000	1	+			106	17	TRUE	19	39	37	37	107	261
sp|P63162|RSMN_HUMAN;sp|P14678|RSMB_HUMAN	sp|P63162|RSMN_HUMAN;sp|P14678|RSMB_HUMAN	3;3	3;3	3;3	sp|P63162|RSMN_HUMAN Small nuclear ribonucleoprotein-associated protein N OS=Homo sapiens OX=9606 GN=SNRPN PE=1 SV=1;sp|P14678|RSMB_HUMAN Small nuclear ribonucleoprotein-associated proteins B and B OS=Homo sapiens OX=9606 GN=SNRPB PE=1 SV=2	2	3	3	3	3	3	3	3	3	3	12.5	12.5	12.5	24.614	240	240;240	0.0076726	0.40074	By MS/MS	By MS/MS	12.5	12.5	220320000	65139000	155180000	4				107	693;948;2361	True;True;True	753;1025;2588	1751;1752;2364;2365;5976;5977	2083;2084;2789;6856;6857	2083;2789;6856
sp|P14866|HNRPL_HUMAN	sp|P14866|HNRPL_HUMAN	1	1	1	sp|P14866|HNRPL_HUMAN Heterogeneous nuclear ribonucleoprotein L OS=Homo sapiens OX=9606 GN=HNRNPL PE=1 SV=2	1	1	1	1	0	1	0	1	0	1	4.4	4.4	4.4	64.132	589	589	0	1.7327		By MS/MS	0	4.4	18202000	0	18202000	1				108	1589	TRUE	1740	4026	4667	4667
sp|P15880|RS2_HUMAN	sp|P15880|RS2_HUMAN	13	13	13	sp|P15880|RS2_HUMAN 40S ribosomal protein S2 OS=Homo sapiens OX=9606 GN=RPS2 PE=1 SV=2	1	13	13	13	13	13	13	13	13	13	43.7	43.7	43.7	31.324	293	293	0	218.19	By MS/MS	By MS/MS	43.7	43.7	50533000000	16783000000	33750000000	58				109	42;64;532;533;682;958;1143;1390;1454;1723;2011;2041;2248	True;True;True;True;True;True;True;True;True;True;True;True;True	47;48;71;576;577;742;1036;1237;1238;1503;1504;1505;1574;1896;2209;2242;2463	116;117;118;119;120;121;172;173;174;175;176;1355;1356;1357;1358;1359;1727;1728;2383;2384;2872;2873;2874;2875;2876;3483;3484;3485;3486;3487;3488;3489;3490;3491;3492;3493;3494;3495;3496;3682;3683;4375;4376;5046;5047;5110;5111;5112;5113;5114;5115;5693;5694	141;142;143;144;216;217;218;219;220;221;222;1597;1598;1599;1600;2056;2057;2058;2059;2060;2806;2807;3351;3352;3353;4046;4047;4048;4049;4050;4051;4052;4053;4054;4055;4056;4057;4058;4059;4060;4061;4062;4063;4064;4065;4298;5015;5761;5762;5835;5836;5837;5838;5839;5840;6516;6517;6518;6519;6520;6521;6522	143;217;1597;1599;2058;2806;3352;4061;4298;5015;5762;5837;6519	108;109;110	61;215;216
sp|P16104|H2AX_HUMAN;sp|Q96QV6|H2A1A_HUMAN;sp|Q8IUE6|H2A2B_HUMAN	sp|P16104|H2AX_HUMAN;sp|Q96QV6|H2A1A_HUMAN;sp|Q8IUE6|H2A2B_HUMAN	3;3;2	1;1;1	1;1;1	sp|P16104|H2AX_HUMAN Histone H2AX OS=Homo sapiens OX=9606 GN=H2AX PE=1 SV=2;sp|Q96QV6|H2A1A_HUMAN Histone H2A type 1-A OS=Homo sapiens OX=9606 GN=H2AC1 PE=1 SV=3;sp|Q8IUE6|H2A2B_HUMAN Histone H2A type 2-B OS=Homo sapiens OX=9606 GN=H2AC21 PE=1 SV=3	3	3	1	1	2	3	0	1	0	1	27.3	16.1	16.1	15.144	143	143;131;130	0.0070922	0.16699	By matching	By MS/MS	11.2	27.3	199100000	0	199100000	1				110	74;864;1379	False;False;True	81;937;1491	199;200;2160;2161;3458	246;247;248;249;2560;2561;4018	248;2561;4018
sp|P16152|CBR1_HUMAN	sp|P16152|CBR1_HUMAN	15	15	13	sp|P16152|CBR1_HUMAN Carbonyl reductase [NADPH] 1 OS=Homo sapiens OX=9606 GN=CBR1 PE=1 SV=3	1	15	15	13	13	15	13	15	11	13	68.6	68.6	58.1	30.375	277	277	0	323.31	By MS/MS	By MS/MS	66.1	68.6	15120000000	3524800000	11596000000	44				111	356;357;447;560;605;786;990;1097;1294;1967;2034;2066;2184;2252;2420	True;True;True;True;True;True;True;True;True;True;True;True;True;True;True	387;388;483;606;653;850;1068;1189;1401;2159;2160;2235;2268;2394;2467;2650;2651	901;902;903;1096;1097;1416;1417;1496;1497;1498;1499;1500;1963;1964;1965;1966;2458;2459;2737;2738;2739;2740;3273;3274;4947;4948;4949;4950;5099;5100;5182;5183;5184;5496;5703;5704;5705;5706;6127;6128;6129	1097;1098;1300;1675;1676;1677;1678;1767;1768;1769;1770;2345;2346;2347;2348;2349;2892;2893;3213;3214;3215;3803;3804;3805;5658;5659;5660;5661;5819;5820;5821;5822;5823;5824;5825;5826;5827;5914;5915;5916;5917;5918;5919;6268;6531;6532;6533;7030;7031;7032	1097;1098;1300;1678;1767;2346;2893;3214;3804;5658;5824;5916;6268;6532;7030	111;112;113	111;142;172
sp|P16401|H15_HUMAN	sp|P16401|H15_HUMAN	5	5	5	sp|P16401|H15_HUMAN Histone H1.5 OS=Homo sapiens OX=9606 GN=H1-5 PE=1 SV=3	1	5	5	5	4	5	4	5	4	5	18.1	18.1	18.1	22.58	226	226	0	48.974	By MS/MS	By MS/MS	17.7	18.1	6151400000	1774800000	4376600000	18				112	107;201;1072;1078;1966	True;True;True;True;True	118;218;1161;1168;2157;2158	287;288;502;503;2663;2681;2682;2683;2684;2685;2686;4942;4943;4944;4945;4946	368;369;637;638;3134;3153;3154;3155;3156;3157;3158;3159;3160;3161;3162;5653;5654;5655;5656;5657	369;638;3134;3154;5656
sp|P16403|H12_HUMAN;sp|P16402|H13_HUMAN;sp|P22492|H1T_HUMAN;sp|Q02539|H11_HUMAN	sp|P16403|H12_HUMAN;sp|P16402|H13_HUMAN	7;6;2;2	7;6;2;2	1;0;0;0	sp|P16403|H12_HUMAN Histone H1.2 OS=Homo sapiens OX=9606 GN=H1-2 PE=1 SV=2;sp|P16402|H13_HUMAN Histone H1.3 OS=Homo sapiens OX=9606 GN=H1-3 PE=1 SV=2	4	7	7	1	7	7	7	7	1	1	23.5	23.5	7.5	21.364	213	213;221;207;215	0	38.564	By MS/MS	By MS/MS	23.5	23.5	20764000000	8219900000	12544000000	29				113	106;188;1071;1077;1964;1990;1991	True;True;True;True;True;True;True	117;205;1160;1167;2154;2155;2186;2187	283;284;285;286;473;474;2659;2660;2661;2662;2677;2678;2679;2680;4935;4936;4937;4938;4939;4995;4996;4997;4998	364;365;366;367;606;607;608;609;3129;3130;3131;3132;3133;3147;3148;3149;3150;3151;3152;5645;5646;5647;5648;5649;5650;5651;5707;5708;5709;5710	365;609;3129;3147;5647;5707;5710
sp|P16989|YBOX3_HUMAN	sp|P16989|YBOX3_HUMAN	7	4	4	sp|P16989|YBOX3_HUMAN Y-box-binding protein 3 OS=Homo sapiens OX=9606 GN=YBX3 PE=1 SV=4	1	7	4	4	4	6	1	4	1	4	39.8	31.2	31.2	40.089	372	372	0	36.581	By matching	By MS/MS	22.6	39.8	105310000	16685000	88621000	5				114	71;410;666;1590;1707;2039;2093	True;False;True;False;True;True;False	78;444;724;1741;1880;2240;2296	193;1032;1676;1677;4027;4028;4029;4030;4341;5106;5107;5238;5239;5240;5241	238;1236;1997;1998;4668;4669;4670;4978;5832;5979;5980	238;1236;1997;4670;4978;5832;5979
sp|P17066|HSP76_HUMAN;sp|P48741|HSP77_HUMAN	sp|P17066|HSP76_HUMAN;sp|P48741|HSP77_HUMAN	6;4	1;1	1;1	sp|P17066|HSP76_HUMAN Heat shock 70 kDa protein 6 OS=Homo sapiens OX=9606 GN=HSPA6 PE=1 SV=2;sp|P48741|HSP77_HUMAN Putative heat shock 70 kDa protein 7 OS=Homo sapiens OX=9606 GN=HSPA7 PE=5 SV=2	2	6	1	1	6	5	1	1	1	1	11.7	1.7	1.7	71.027	643	643;367	0	11.129	By MS/MS	By MS/MS	11.7	9.2	805800000	560110000	245690000	3				115	198;581;972;1395;2221;2287	False;False;False;False;False;True	215;628;1050;1510;2433;2509	496;497;1453;1454;2419;3503;3504;5626;5627;5795;5796	632;1718;1719;2845;2846;2847;4071;4072;6440;6441;6642;6643;6644	632;1718;2845;4072;6440;6643
sp|P17480|UBF1_HUMAN	sp|P17480|UBF1_HUMAN	13	13	13	sp|P17480|UBF1_HUMAN Nucleolar transcription factor 1 OS=Homo sapiens OX=9606 GN=UBTF PE=1 SV=1	1	13	13	13	11	12	11	12	11	12	19.4	19.4	19.4	89.405	764	764	0	323.31	By MS/MS	By MS/MS	16.4	17.7	3899300000	1081700000	2817600000	28				116	44;137;374;613;633;879;1163;1332;1797;1840;1904;2178;2200	True;True;True;True;True;True;True;True;True;True;True;True;True	51;149;405;662;687;953;1259;1442;1443;1974;2019;2087;2388;2410	126;127;347;940;941;1517;1592;1593;1594;1595;2196;2197;2941;2942;3351;3352;3353;3354;3355;4524;4525;4526;4615;4616;4778;5483;5484;5533;5534	150;442;1142;1143;1792;1882;1883;1884;1885;1886;1887;1888;1889;2595;3447;3903;3904;3905;3906;5182;5183;5184;5185;5186;5289;5290;5291;5485;6254;6316	150;442;1143;1792;1887;2595;3447;3904;5186;5289;5485;6254;6316	114;115	137;517
sp|P17844|DDX5_HUMAN	sp|P17844|DDX5_HUMAN	6	6	3	sp|P17844|DDX5_HUMAN Probable ATP-dependent RNA helicase DDX5 OS=Homo sapiens OX=9606 GN=DDX5 PE=1 SV=1	1	6	6	3	4	6	4	6	2	3	12.5	12.5	7	69.147	614	614	0	46.434	By MS/MS	By MS/MS	8	12.5	532800000	149750000	383060000	6				117	148;477;655;815;1545;2223	True;True;True;True;True;True	163;516;713;884;1681;2435	382;383;1231;1232;1659;2027;3912;3913;5631;5632	484;485;1456;1457;1982;2418;4543;6444	484;1456;1982;2418;4543;6444	26;27	253;256
sp|P18077|RL35A_HUMAN	sp|P18077|RL35A_HUMAN	5	5	5	sp|P18077|RL35A_HUMAN 60S ribosomal protein L35a OS=Homo sapiens OX=9606 GN=RPL35A PE=1 SV=2	1	5	5	5	4	5	4	5	4	5	32.7	32.7	32.7	12.538	110	110	0	59.15	By MS/MS	By MS/MS	31.8	32.7	9238400000	3655700000	5582700000	12				118	275;276;454;939;1658	True;True;True;True;True	299;300;493;1016;1819	687;688;689;1116;1117;2348;2349;4211;4212	840;841;842;843;1321;1322;1323;1324;1325;2769;4843;4844	841;843;1324;2769;4844
sp|P18124|RL7_HUMAN	sp|P18124|RL7_HUMAN	16	16	16	sp|P18124|RL7_HUMAN 60S ribosomal protein L7 OS=Homo sapiens OX=9606 GN=RPL7 PE=1 SV=1	1	16	16	16	14	16	14	16	14	16	51.6	51.6	51.6	29.225	248	248	0	310.63	By MS/MS	By MS/MS	48.4	51.6	66751000000	25299000000	41453000000	58				119	77;190;390;554;913;1042;1066;1189;1190;1522;1780;1876;2096;2217;2218;2472	True;True;True;True;True;True;True;True;True;True;True;True;True;True;True;True	85;207;421;600;989;1129;1155;1289;1290;1650;1957;2059;2299;2429;2430;2707;2708	206;207;480;481;981;982;1396;1397;2291;2292;2293;2294;2585;2586;2643;2644;2645;2646;3033;3034;3035;3036;3037;3038;3859;4490;4491;4710;5246;5247;5606;5607;5608;5609;5610;5611;5612;5613;5614;5615;5616;5617;6245;6246;6247;6248;6249;6250	255;256;257;258;615;616;1186;1187;1642;1643;2705;2706;2707;2708;2709;2710;2711;2712;3054;3055;3112;3113;3114;3115;3116;3117;3540;3541;3542;3543;3544;3545;3546;3547;3548;3549;4495;5147;5148;5416;5983;6412;6413;6414;6415;6416;6417;6418;6419;6420;6421;6422;6423;6424;6425;6426;6427;7170;7171;7172;7173;7174	256;615;1186;1643;2710;3054;3117;3543;3544;4495;5148;5416;5983;6414;6427;7172	116	187
sp|P18621|RL17_HUMAN	sp|P18621|RL17_HUMAN	9	9	9	sp|P18621|RL17_HUMAN 60S ribosomal protein L17 OS=Homo sapiens OX=9606 GN=RPL17 PE=1 SV=3	1	9	9	9	8	9	8	9	8	9	44.6	44.6	44.6	21.397	184	184	0	283.22	By MS/MS	By MS/MS	42.9	44.6	37401000000	11875000000	25526000000	57				120	518;519;750;751;1005;1178;1579;1928;2507	True;True;True;True;True;True;True;True;True	560;561;813;814;1087;1088;1089;1276;1277;1730;2112;2113;2745	1318;1319;1320;1321;1322;1323;1324;1879;1880;1881;1882;1883;1884;1885;1886;1887;1888;1889;1890;1891;1892;2494;2495;2496;2497;2498;2499;2500;2987;2988;2989;2990;2991;2992;2993;2994;4000;4001;4830;4831;4832;4833;4834;4835;6326;6327	1550;1551;1552;1553;1554;1555;1556;1557;1558;1559;2249;2250;2251;2252;2253;2254;2255;2256;2257;2258;2259;2260;2261;2262;2263;2264;2265;2266;2267;2268;2269;2270;2271;2272;2273;2274;2275;2932;2933;2934;2935;2936;2937;2938;2939;2940;2941;3490;3491;3492;3493;3494;3495;3496;3497;3498;4639;4640;5544;5545;5546;5547;5548;7270;7271	1553;1557;2267;2275;2941;3498;4640;5547;7270	117;118;119	94;140;148
sp|P19338|NUCL_HUMAN	sp|P19338|NUCL_HUMAN	10	10	10	sp|P19338|NUCL_HUMAN Nucleolin OS=Homo sapiens OX=9606 GN=NCL PE=1 SV=3	1	10	10	10	8	10	8	10	8	10	15.5	15.5	15.5	76.613	710	710	0	95.247	By MS/MS	By MS/MS	11.1	15.5	2589900000	555480000	2034400000	19				121	388;550;603;698;758;759;1101;1272;1587;1790	True;True;True;True;True;True;True;True;True;True	419;596;651;758;821;822;1193;1377;1738;1967	978;979;1390;1391;1492;1493;1760;1761;1909;1910;1911;2746;2747;2748;3217;3218;4023;4024;4509	1183;1184;1638;1762;1763;1764;2092;2288;2289;2290;3221;3222;3223;3224;3746;3747;4665;5166;5167;5168	1184;1638;1763;2092;2288;2290;3224;3747;4665;5167
sp|P20290|BTF3_HUMAN	sp|P20290|BTF3_HUMAN	2	2	2	sp|P20290|BTF3_HUMAN Transcription factor BTF3 OS=Homo sapiens OX=9606 GN=BTF3 PE=1 SV=1	1	2	2	2	0	2	0	2	0	2	22.8	22.8	22.8	22.168	206	206	0	85.28		By MS/MS	0	22.8	317260000	0	317260000	6				122	1324;2395	True;True	1433;1434;2625	3338;3339;6078	3889;3890;3891;3892;3893;6981	3891;6981	120	108
sp|P21266|GSTM3_HUMAN	sp|P21266|GSTM3_HUMAN	22	22	21	sp|P21266|GSTM3_HUMAN Glutathione S-transferase Mu 3 OS=Homo sapiens OX=9606 GN=GSTM3 PE=1 SV=3	1	22	22	21	21	21	21	21	20	20	78.7	78.7	74.7	26.559	225	225	0	323.31	By MS/MS	By MS/MS	78.7	78.7	33246000000	14844000000	18402000000	65				123	237;608;646;875;876;906;1015;1033;1121;1122;1253;1257;1359;1383;1384;1470;1512;1736;1771;1924;1935;2273	True;True;True;True;True;True;True;True;True;True;True;True;True;True;True;True;True;True;True;True;True;True	257;656;700;949;950;981;1099;1120;1215;1216;1357;1361;1470;1495;1496;1590;1637;1638;1910;1948;2108;2121;2491;2492	591;592;1504;1505;1621;1622;2187;2188;2189;2190;2272;2273;2274;2517;2518;2564;2565;2802;2803;2804;2805;2806;3181;3182;3190;3191;3407;3408;3409;3410;3464;3465;3466;3467;3468;3469;3470;3471;3472;3473;3709;3710;3711;3712;3829;3830;3831;3832;4402;4475;4476;4821;4822;4823;4824;4854;4855;4856;4857;5753;5754;5755;5756;5757;5758;5759	738;739;1775;1776;1923;1924;2587;2588;2589;2686;2687;2688;2689;2960;2961;2962;3024;3025;3026;3027;3028;3275;3276;3277;3703;3712;3713;3714;3961;3962;3963;3964;4023;4024;4025;4026;4027;4028;4029;4030;4031;4032;4033;4034;4035;4036;4326;4327;4328;4457;4458;4459;4460;5039;5131;5536;5537;5538;5570;5571;5572;5573;5574;6594;6595;6596;6597;6598;6599;6600;6601;6602;6603;6604	738;1775;1924;2588;2589;2687;2962;3028;3275;3277;3703;3712;3962;4025;4034;4327;4459;5039;5131;5538;5574;6602	121;122;123	90;109;216
sp|P22087|FBRL_HUMAN;sp|A6NHQ2|FBLL1_HUMAN	sp|P22087|FBRL_HUMAN	6;1	6;1	6;1	sp|P22087|FBRL_HUMAN rRNA 2-O-methyltransferase fibrillarin OS=Homo sapiens OX=9606 GN=FBL PE=1 SV=2	2	6	6	6	2	6	2	6	2	6	29.3	29.3	29.3	33.784	321	321;334	0.0028011	0.74011	By MS/MS	By MS/MS	9.3	29.3	377430000	65344000	312080000	8				124	140;294;1039;1224;1560;1648	True;True;True;True;True;True	154;321;1126;1327;1702;1804	362;746;2578;2579;3124;3125;3126;3947;4164	463;917;3047;3048;3646;3647;4580;4804	463;917;3047;3647;4580;4804	124;125	286;291
sp|P22626|ROA2_HUMAN	sp|P22626|ROA2_HUMAN	2	2	2	sp|P22626|ROA2_HUMAN Heterogeneous nuclear ribonucleoproteins A2/B1 OS=Homo sapiens OX=9606 GN=HNRNPA2B1 PE=1 SV=2	1	2	2	2	0	2	0	2	0	2	7.1	7.1	7.1	37.429	353	353	0	10.092		By MS/MS	0	7.1	140770000	0	140770000	2				125	701;926	True;True	761;1002	1765;2314	2096;2733	2096;2733
sp|P23246|SFPQ_HUMAN	sp|P23246|SFPQ_HUMAN	2	2	2	sp|P23246|SFPQ_HUMAN Splicing factor, proline- and glutamine-rich OS=Homo sapiens OX=9606 GN=SFPQ PE=1 SV=2	1	2	2	2	1	2	1	2	1	2	4	4	4	76.149	707	707	0.0070588	0.16222	By MS/MS	By MS/MS	2.4	4	90636000	23803000	66832000	3				126	1298;2471	True;True	1405;2706	3280;3281;3282;6244	3810;3811;7169	3810;7169
sp|P23396|RS3_HUMAN	sp|P23396|RS3_HUMAN	17	17	17	sp|P23396|RS3_HUMAN 40S ribosomal protein S3 OS=Homo sapiens OX=9606 GN=RPS3 PE=1 SV=2	1	17	17	17	16	17	16	17	16	17	69.5	69.5	69.5	26.688	243	243	0	323.31	By MS/MS	By MS/MS	67.9	69.5	83707000000	31930000000	51777000000	132				127	26;48;271;473;500;597;598;651;717;746;1000;1104;1162;1839;1858;2127;2204	True;True;True;True;True;True;True;True;True;True;True;True;True;True;True;True;True	29;55;293;512;540;645;646;708;709;777;809;1080;1081;1196;1258;2018;2040;2331;2414	54;55;134;135;136;137;665;666;667;668;1176;1177;1178;1179;1180;1181;1182;1183;1184;1185;1186;1187;1188;1189;1190;1191;1192;1193;1194;1195;1196;1197;1198;1199;1200;1201;1202;1203;1204;1205;1206;1207;1208;1209;1210;1211;1212;1213;1214;1215;1216;1217;1218;1219;1220;1221;1222;1223;1224;1278;1279;1482;1483;1484;1646;1647;1648;1649;1650;1651;1652;1653;1793;1794;1873;1874;2482;2483;2484;2485;2759;2760;2…	51;156;157;818;819;820;1384;1385;1386;1387;1388;1389;1390;1391;1392;1393;1394;1395;1396;1397;1398;1399;1400;1401;1402;1403;1404;1405;1406;1407;1408;1409;1410;1411;1412;1413;1414;1415;1416;1417;1418;1419;1420;1421;1422;1423;1424;1425;1426;1427;1428;1429;1430;1431;1432;1433;1434;1435;1436;1437;1438;1439;1440;1441;1442;1443;1444;1510;1511;1748;1749;1750;1751;1752;1753;1754;1755;1961;1962;1963;1964;1…	51;156;818;1414;1511;1754;1755;1975;2126;2242;2919;3232;3439;5288;5343;6096;6326	126;127;128	157;189;236
sp|Q9Y281|COF2_HUMAN;sp|P23528|COF1_HUMAN	sp|Q9Y281|COF2_HUMAN;sp|P23528|COF1_HUMAN	1;1	1;1	1;1	sp|Q9Y281|COF2_HUMAN Cofilin-2 OS=Homo sapiens OX=9606 GN=CFL2 PE=1 SV=1;sp|P23528|COF1_HUMAN Cofilin-1 OS=Homo sapiens OX=9606 GN=CFL1 PE=1 SV=3	2	1	1	1	1	0	1	0	1	0	6.6	6.6	6.6	18.736	166	166;166	0.0076336	0.37263	By MS/MS		6.6	0	18303000	18303000	0	1				128	2449	TRUE	2684	6205	7124	7124
sp|P24534|EF1B_HUMAN;sp|P29692|EF1D_HUMAN	sp|P24534|EF1B_HUMAN	6;1	6;1	6;1	sp|P24534|EF1B_HUMAN Elongation factor 1-beta OS=Homo sapiens OX=9606 GN=EEF1B2 PE=1 SV=3	2	6	6	6	3	6	3	6	3	6	48	48	48	24.763	225	225;281	0	129.79	By MS/MS	By MS/MS	20.4	48	6274800000	461210000	5813600000	22				129	1144;2000;2031;2068;2103;2476	True;True;True;True;True;True	1239;2197;2232;2270;2271;2306;2712	2877;5011;5012;5013;5014;5015;5091;5092;5186;5187;5188;5189;5190;5263;6256	3354;5726;5727;5728;5729;5730;5808;5809;5810;5811;5921;5922;5923;5924;5925;5926;5927;6002;6003;6004;6005;7179	3354;5728;5810;5925;6005;7179	129	155
sp|P25398|RS12_HUMAN	sp|P25398|RS12_HUMAN	7	7	7	sp|P25398|RS12_HUMAN 40S ribosomal protein S12 OS=Homo sapiens OX=9606 GN=RPS12 PE=1 SV=3	1	7	7	7	6	7	6	7	6	7	65.2	65.2	65.2	14.515	132	132	0	323.31	By MS/MS	By MS/MS	65.2	65.2	33294000000	10183000000	23111000000	30				130	43;1142;1209;1303;1484;1750;2114	True;True;True;True;True;True;True	49;50;1236;1310;1411;1605;1924;1925;2317	122;123;124;125;2870;2871;3083;3084;3085;3086;3300;3750;3751;3752;3753;4429;4430;4431;4432;4433;4434;5281;5282;5283;5284	145;146;147;148;149;3349;3350;3595;3596;3597;3598;3599;3847;4366;4367;4368;4369;4370;5071;5072;5073;5074;5075;5076;5077;5078;5079;6025;6026;6027;6028;6029	147;3350;3597;3847;4367;5079;6026	130;131	12;60
sp|P26368|U2AF2_HUMAN	sp|P26368|U2AF2_HUMAN	1	1	1	sp|P26368|U2AF2_HUMAN Splicing factor U2AF 65 kDa subunit OS=Homo sapiens OX=9606 GN=U2AF2 PE=1 SV=4	1	1	1	1	0	1	0	1	0	1	4.4	4.4	4.4	53.5	475	475	0	1.1591		By MS/MS	0	4.4	11533000	0	11533000	1				131	1309	TRUE	1417	3311	3864	3864
sp|P26373|RL13_HUMAN	sp|P26373|RL13_HUMAN	10	10	10	sp|P26373|RL13_HUMAN 60S ribosomal protein L13 OS=Homo sapiens OX=9606 GN=RPL13 PE=1 SV=4	1	10	10	10	10	10	10	10	10	10	40.8	40.8	40.8	24.261	211	211	0	323.31	By MS/MS	By MS/MS	40.8	40.8	35421000000	13560000000	21861000000	26				132	102;379;705;1109;1246;1610;1709;1910;2080;2260	True;True;True;True;True;True;True;True;True;True	112;410;765;1201;1349;1350;1762;1763;1882;2093;2283;2477	271;272;959;960;1770;1771;2771;2772;3167;3168;3169;3170;4072;4073;4074;4075;4076;4077;4078;4079;4343;4344;4345;4793;4794;4795;4796;5212;5213;5725;5726	351;1166;1167;1168;2102;3242;3243;3687;3688;3689;3690;3691;3692;4719;4720;4721;4722;4723;4980;4981;5506;5507;5508;5949;5950;5951;5952;5953;5954;6554;6555;6556	351;1168;2102;3242;3691;4720;4981;5508;5949;6554	132;133	8;155
sp|P26641|EF1G_HUMAN	sp|P26641|EF1G_HUMAN	17	17	17	sp|P26641|EF1G_HUMAN Elongation factor 1-gamma OS=Homo sapiens OX=9606 GN=EEF1G PE=1 SV=3	1	17	17	17	9	17	9	17	9	17	43.5	43.5	43.5	50.118	437	437	0	323.31	By MS/MS	By MS/MS	23.8	43.5	21546000000	694860000	20851000000	61				133	2;7;115;291;559;787;985;1057;1138;1221;1260;1755;1877;2082;2369;2434;2508	True;True;True;True;True;True;True;True;True;True;True;True;True;True;True;True;True	2;3;8;127;316;605;851;1063;1145;1146;1232;1323;1364;1930;2060;2285;2596;2666;2746	5;6;7;8;17;301;302;303;304;305;733;1413;1414;1415;1967;2449;2450;2620;2621;2622;2858;2859;3116;3117;3118;3195;3196;4441;4442;4711;4712;5216;5217;5218;5219;5999;6000;6001;6002;6003;6004;6005;6006;6007;6168;6169;6328;6329	4;5;6;7;8;18;382;383;384;385;386;901;902;1670;1671;1672;1673;1674;2350;2886;3089;3090;3091;3092;3093;3334;3335;3336;3337;3338;3637;3638;3639;3640;3718;3719;5087;5417;5418;5956;5957;5958;6881;6882;6883;6884;6885;6886;6887;6888;6889;6890;6891;6892;6893;6894;6895;6896;7085;7086;7272;7273	6;18;385;901;1670;2350;2886;3089;3334;3640;3718;5087;5417;5957;6885;7085;7273	134	263
sp|P27635|RL10_HUMAN;sp|Q96L21|RL10L_HUMAN	sp|P27635|RL10_HUMAN	9;3	9;3	9;3	sp|P27635|RL10_HUMAN 60S ribosomal protein L10 OS=Homo sapiens OX=9606 GN=RPL10 PE=1 SV=4	2	9	9	9	9	9	9	9	9	9	43	43	43	24.604	214	214;214	0	323.31	By MS/MS	By MS/MS	43	43	39994000000	12613000000	27380000000	51				134	105;455;618;619;669;1549;1883;2272;2321	True;True;True;True;True;True;True;True;True	115;116;494;667;668;669;670;727;1685;1686;2066;2489;2490;2545;2546	276;277;278;279;280;281;282;1118;1119;1540;1541;1542;1543;1544;1545;1546;1547;1548;1549;1550;1551;1552;1553;1554;1555;1556;1682;1683;3918;3919;3920;3921;4722;4723;5748;5749;5750;5751;5752;5867;5868;5869;5870;5871;5872;5873;5874;5875;5876;5877;5878	355;356;357;358;359;360;361;362;363;1326;1327;1820;1821;1822;1823;1824;1825;1826;1827;1828;1829;1830;1831;1832;1833;1834;1835;1836;1837;1838;1839;1840;1841;2005;4549;4550;4551;5425;5426;6585;6586;6587;6588;6589;6590;6591;6592;6593;6736;6737;6738;6739;6740;6741;6742;6743	362;1327;1831;1837;2005;4550;5426;6591;6739	135;136;137	52;136;184
sp|P29401|TKT_HUMAN	sp|P29401|TKT_HUMAN	1	1	1	sp|P29401|TKT_HUMAN Transketolase OS=Homo sapiens OX=9606 GN=TKT PE=1 SV=3	1	1	1	1	1	0	1	0	1	0	1.9	1.9	1.9	67.877	623	623	0.0073171	0.22451	By MS/MS		1.9	0	0	0	0	1				135	2352	TRUE	2579	5965	6836	6836
sp|P30050|RL12_HUMAN	sp|P30050|RL12_HUMAN	7	7	7	sp|P30050|RL12_HUMAN 60S ribosomal protein L12 OS=Homo sapiens OX=9606 GN=RPL12 PE=1 SV=1	1	7	7	7	7	7	7	7	7	7	59.4	59.4	59.4	17.818	165	165	0	323.31	By MS/MS	By MS/MS	59.4	59.4	34658000000	12925000000	21733000000	42				136	247;463;882;888;959;1201;1754	True;True;True;True;True;True;True	268;502;956;962;1037;1302;1929	614;615;1138;1139;1140;1141;1142;1143;1144;1145;2204;2205;2206;2207;2208;2209;2210;2211;2227;2228;2229;2230;2231;2232;2233;2234;2235;2385;2386;3067;3068;4439;4440	761;762;763;1345;1346;1347;1348;1349;1350;1351;1352;1353;1354;1355;2604;2605;2606;2607;2608;2609;2628;2629;2630;2631;2632;2633;2634;2635;2636;2637;2638;2639;2640;2641;2642;2643;2644;2645;2646;2647;2808;2809;3576;3577;5084;5085;5086	761;1345;2604;2630;2809;3577;5086
sp|P31943|HNRH1_HUMAN;sp|P55795|HNRH2_HUMAN	sp|P31943|HNRH1_HUMAN;sp|P55795|HNRH2_HUMAN	5;3	3;2	3;2	sp|P31943|HNRH1_HUMAN Heterogeneous nuclear ribonucleoprotein H OS=Homo sapiens OX=9606 GN=HNRNPH1 PE=1 SV=4;sp|P55795|HNRH2_HUMAN Heterogeneous nuclear ribonucleoprotein H2 OS=Homo sapiens OX=9606 GN=HNRNPH2 PE=1 SV=1	2	5	3	3	4	4	2	2	2	2	17.8	11.8	11.8	49.229	449	449;449	0	67.05	By MS/MS	By MS/MS	13.4	14.3	370150000	130700000	239450000	5				137	200;892;2083;2320;2520	False;True;True;False;True	217;966;2286;2544;2758	500;501;2246;5220;5221;5865;5866;6361	634;635;636;2655;5959;5960;5961;6735;7308	636;2655;5960;6735;7308
sp|P31944|CASPE_HUMAN	sp|P31944|CASPE_HUMAN	1	1	1	sp|P31944|CASPE_HUMAN Caspase-14 OS=Homo sapiens OX=9606 GN=CASP14 PE=1 SV=2	1	1	1	1	0	1	0	1	0	1	4.5	4.5	4.5	27.679	242	242	0.0028329	0.77303		By MS/MS	0	4.5	9224600	0	9224600	1				138	1275	TRUE	1380	3222	3753	3753
sp|P32119|PRDX2_HUMAN;sp|Q06830|PRDX1_HUMAN	sp|P32119|PRDX2_HUMAN;sp|Q06830|PRDX1_HUMAN	1;1	1;1	1;1	sp|P32119|PRDX2_HUMAN Peroxiredoxin-2 OS=Homo sapiens OX=9606 GN=PRDX2 PE=1 SV=5;sp|Q06830|PRDX1_HUMAN Peroxiredoxin-1 OS=Homo sapiens OX=9606 GN=PRDX1 PE=1 SV=1	2	1	1	1	1	1	1	1	1	1	5.6	5.6	5.6	21.892	198	198;199	0.0027933	0.72909	By MS/MS	By matching	5.6	5.6	55512000	33588000	21924000	1				139	1787	TRUE	1964	4505;4506	5163	5163
sp|P32969|RL9_HUMAN	sp|P32969|RL9_HUMAN	11	11	11	sp|P32969|RL9_HUMAN 60S ribosomal protein L9 OS=Homo sapiens OX=9606 GN=RPL9 PE=1 SV=1	1	11	11	11	11	11	11	11	11	11	62	62	62	21.863	192	192	0	323.31	By MS/MS	By MS/MS	62	62	37724000000	13473000000	24251000000	55				140	273;280;610;1102;1561;1562;1722;1845;2099;2157;2162	True;True;True;True;True;True;True;True;True;True;True	296;304;659;1194;1703;1704;1705;1706;1895;2024;2302;2364;2365;2371	677;678;697;698;699;700;1510;1511;2749;2750;2751;2752;2753;2754;2755;2756;3948;3949;3950;3951;3952;3953;3954;3955;3956;3957;4373;4374;4626;4627;4628;4629;4630;4631;5253;5254;5430;5431;5432;5433;5434;5435;5436;5445;5446;5447;5448	829;830;852;853;854;855;856;857;858;859;860;1784;3225;3226;3227;3228;3229;3230;4581;4582;4583;4584;4585;4586;4587;4588;4589;4590;4591;4592;4593;4594;4595;5013;5014;5300;5301;5302;5303;5304;5305;5306;5307;5988;5989;5990;5991;5992;5993;6198;6199;6200;6201;6202;6203;6211;6212;6213;6214;6215	830;860;1784;3227;4587;4591;5013;5303;5989;6202;6211	138;139	80;128
sp|P33076|C2TA_HUMAN	sp|P33076|C2TA_HUMAN	1	1	1	sp|P33076|C2TA_HUMAN MHC class II transactivator OS=Homo sapiens OX=9606 GN=CIITA PE=1 SV=3	1	1	1	1	0	1	0	1	0	1	1.2	1.2	1.2	123.51	1130	1130	0.0071599	0.18382		By MS/MS	0	1.2	18202000	0	18202000	0				141	1419	TRUE	1539	3582	4174	4174
sp|P35268|RL22_HUMAN	sp|P35268|RL22_HUMAN	4	4	4	sp|P35268|RL22_HUMAN 60S ribosomal protein L22 OS=Homo sapiens OX=9606 GN=RPL22 PE=1 SV=2	1	4	4	4	4	4	4	4	4	4	50.8	50.8	50.8	14.787	128	128	0	152.01	By MS/MS	By MS/MS	50.8	50.8	30102000000	12058000000	18044000000	32				142	78;647;1037;2470	True;True;True;True	86;701;702;1124;2705	208;209;210;211;212;213;214;1623;1624;1625;1626;1627;1628;1629;1630;1631;1632;2575;2576;6242;6243	259;260;261;262;263;264;265;266;267;1925;1926;1927;1928;1929;1930;1931;1932;1933;1934;1935;1936;1937;1938;1939;1940;1941;1942;3045;7165;7166;7167;7168	259;1939;3045;7165	140	34
sp|P35606|COPB2_HUMAN	sp|P35606|COPB2_HUMAN	8	8	8	sp|P35606|COPB2_HUMAN Coatomer subunit beta OS=Homo sapiens OX=9606 GN=COPB2 PE=1 SV=2	1	8	8	8	0	8	0	8	0	8	14.9	14.9	14.9	102.49	906	906	0	10.438		By MS/MS	0	14.9	317380000	0	317380000	7				143	330;585;799;817;917;1970;1971;2424	True;True;True;True;True;True;True;True	360;633;865;886;993;2163;2164;2655	850;1462;1990;2029;2299;4954;4955;6138	1038;1726;2374;2421;2718;5664;5665;5666;7041	1038;1726;2374;2421;2718;5664;5665;7041
sp|P35637|FUS_HUMAN	sp|P35637|FUS_HUMAN	2	1	1	sp|P35637|FUS_HUMAN RNA-binding protein FUS OS=Homo sapiens OX=9606 GN=FUS PE=1 SV=1	1	2	1	1	1	2	1	1	1	1	7.2	4.6	4.6	53.425	526	526	0	3.6308	By MS/MS	By MS/MS	4.6	7.2	56320000	12671000	43650000	2				144	150;688	True;False	165;748	391;392;1739	503;504;2071	504;2071	141	464
sp|P36542|ATPG_HUMAN	sp|P36542|ATPG_HUMAN	1	1	1	sp|P36542|ATPG_HUMAN ATP synthase subunit gamma, mitochondrial OS=Homo sapiens OX=9606 GN=ATP5F1C PE=1 SV=1	1	1	1	1	0	1	0	1	0	1	4	4	4	32.996	298	298	0	1.5277		By MS/MS	0	4	28240000	0	28240000	1				145	1054	TRUE	1142	2614	3083	3083
sp|P36578|RL4_HUMAN	sp|P36578|RL4_HUMAN	20	20	20	sp|P36578|RL4_HUMAN 60S ribosomal protein L4 OS=Homo sapiens OX=9606 GN=RPL4 PE=1 SV=5	1	20	20	20	19	20	19	20	19	20	47.3	47.3	47.3	47.697	427	427	0	322.23	By MS/MS	By MS/MS	47.1	47.3	95062000000	26531000000	68531000000	85				146	0;149;224;575;777;934;935;936;1136;1255;1409;1535;1624;1693;1730;1810;1868;1987;2030;2446	True;True;True;True;True;True;True;True;True;True;True;True;True;True;True;True;True;True;True;True	0;164;243;621;841;1010;1011;1012;1230;1359;1527;1667;1668;1778;1866;1904;1989;2051;2182;2183;2230;2231;2680;2681	0;1;2;3;384;385;386;387;388;389;390;560;561;1440;1441;1944;1945;2330;2331;2332;2333;2334;2335;2336;2337;2852;2853;2854;2855;3185;3186;3531;3532;3887;3888;3889;3890;3891;4112;4113;4316;4317;4391;4392;4393;4394;4556;4557;4558;4559;4560;4684;4685;4686;4687;4989;4990;4991;4992;5087;5088;5089;5090;6196;6197;6198;6199;6200	0;1;2;486;487;488;489;490;491;492;493;494;495;496;497;498;499;500;501;502;693;694;1702;1703;1704;1705;1706;2324;2325;2326;2750;2751;2752;2753;2754;2755;2756;2757;2758;2759;2760;2761;3328;3329;3330;3331;3332;3707;3708;4106;4521;4522;4523;4524;4759;4760;4761;4762;4952;5029;5030;5214;5215;5216;5217;5218;5219;5220;5374;5375;5376;5377;5378;5379;5699;5700;5701;5702;5703;5704;5804;5805;5806;5807;7115;71…	2;494;694;1704;2325;2751;2757;2760;3329;3707;4106;4524;4760;4952;5029;5216;5378;5704;5804;7119	142;143;144;145	95;138;281;284
sp|P37108|SRP14_HUMAN	sp|P37108|SRP14_HUMAN	1	1	1	sp|P37108|SRP14_HUMAN Signal recognition particle 14 kDa protein OS=Homo sapiens OX=9606 GN=SRP14 PE=1 SV=2	1	1	1	1	0	1	0	1	0	1	10.3	10.3	10.3	14.57	136	136	0	2.077		By MS/MS	0	10.3	34263000	0	34263000	1				147	2364	TRUE	2591	5982	6861	6861
sp|P38159|RBMX_HUMAN;sp|Q96E39|RMXL1_HUMAN	sp|P38159|RBMX_HUMAN;sp|Q96E39|RMXL1_HUMAN	2;1	2;1	2;1	sp|P38159|RBMX_HUMAN RNA-binding motif protein, X chromosome OS=Homo sapiens OX=9606 GN=RBMX PE=1 SV=3;sp|Q96E39|RMXL1_HUMAN RNA binding motif protein, X-linked-like-1 OS=Homo sapiens OX=9606 GN=RBMXL1 PE=1 SV=1	2	2	2	2	0	2	0	2	0	2	6.6	6.6	6.6	42.331	391	391;390	0	13.135		By MS/MS	0	6.6	20588000	0	20588000	1				148	1287;2290	True;True	1393;2512	3261;5801	3793;6649	3793;6649
sp|P38646|GRP75_HUMAN	sp|P38646|GRP75_HUMAN	18	18	18	sp|P38646|GRP75_HUMAN Stress-70 protein, mitochondrial OS=Homo sapiens OX=9606 GN=HSPA9 PE=1 SV=2	1	18	18	18	17	16	17	16	17	16	34.8	34.8	34.8	73.68	679	679	0	323.31	By MS/MS	By MS/MS	31.7	32.5	5345100000	4308100000	1037000000	45				149	252;524;531;537;678;1521;1538;1581;1748;1757;1921;1941;2052;2086;2220;2283;2331;2398	True;True;True;True;True;True;True;True;True;True;True;True;True;True;True;True;True;True	273;566;574;575;581;738;1648;1649;1672;1673;1732;1922;1932;2105;2128;2129;2254;2289;2432;2503;2504;2556;2628	623;624;1333;1334;1352;1353;1354;1364;1721;3857;3858;3897;3898;3899;3900;4004;4005;4425;4426;4445;4446;4816;4817;4868;4869;4870;5136;5137;5138;5225;5226;5623;5624;5625;5780;5781;5782;5783;5902;5903;6082;6083	770;771;1567;1568;1594;1595;1596;1606;2044;4493;4494;4529;4530;4642;4643;4644;5066;5067;5068;5090;5091;5092;5093;5531;5532;5586;5587;5588;5589;5863;5864;5865;5964;5965;5966;6437;6438;6439;6626;6627;6628;6629;6774;6775;6776;6984;6985	770;1567;1595;1606;2044;4494;4530;4643;5066;5090;5532;5587;5863;5965;6437;6627;6775;6985	146;147;148	389;584;596
sp|P38919|IF4A3_HUMAN	sp|P38919|IF4A3_HUMAN	3	2	2	sp|P38919|IF4A3_HUMAN Eukaryotic initiation factor 4A-III OS=Homo sapiens OX=9606 GN=EIF4A3 PE=1 SV=4	1	3	2	2	1	3	1	2	1	2	10.2	6.3	6.3	46.871	411	411	0	11.707	By MS/MS	By MS/MS	3.2	10.2	52180000	10887000	41293000	3				150	206;742;1550	True;False;True	223;805;1687	511;512;1864;3922	646;647;2227;2228;4552	647;2228;4552	149;150;151	7;183;192
sp|P38935|SMBP2_HUMAN	sp|P38935|SMBP2_HUMAN	1	1	1	sp|P38935|SMBP2_HUMAN DNA-binding protein SMUBP-2 OS=Homo sapiens OX=9606 GN=IGHMBP2 PE=1 SV=3	1	1	1	1	0	1	0	1	0	1	1.3	1.3	1.3	109.15	993	993	0.0074813	0.27348		By MS/MS	0	1.3	12182000	0	12182000	1				151	2179	TRUE	2389	5485	6255	6255
sp|P39019|RS19_HUMAN	sp|P39019|RS19_HUMAN	10	10	10	sp|P39019|RS19_HUMAN 40S ribosomal protein S19 OS=Homo sapiens OX=9606 GN=RPS19 PE=1 SV=2	1	10	10	10	10	10	10	10	10	10	52.4	52.4	52.4	16.06	145	145	0	90.842	By MS/MS	By MS/MS	52.4	52.4	36544000000	11750000000	24794000000	29				152	365;476;708;856;909;910;1360;1613;1916;2388	True;True;True;True;True;True;True;True;True;True	396;515;768;928;984;985;1471;1766;1767;2099;2618	921;922;1229;1230;1776;1777;2144;2145;2146;2147;2279;2280;2281;2282;3411;3412;3413;3414;4083;4084;4085;4805;4806;6061;6062	1123;1124;1451;1452;1453;1454;1455;2108;2544;2545;2546;2547;2548;2694;2695;2696;2697;3965;3966;3967;3968;3969;4730;4731;4732;5516;5517;5518;5519;5520;5521;6958;6959	1124;1452;2108;2544;2695;2697;3965;4731;5517;6958	152	88
sp|P39023|RL3_HUMAN;sp|Q92901|RL3L_HUMAN	sp|P39023|RL3_HUMAN	18;2	18;2	18;2	sp|P39023|RL3_HUMAN 60S ribosomal protein L3 OS=Homo sapiens OX=9606 GN=RPL3 PE=1 SV=2	2	18	18	18	17	18	17	18	17	18	41.4	41.4	41.4	46.108	403	403;407	0	312.19	By MS/MS	By MS/MS	41.2	41.4	58711000000	22928000000	35784000000	67				153	76;90;268;529;846;960;1065;1068;1194;1214;1278;1654;1745;1999;2228;2229;2250;2326	True;True;True;True;True;True;True;True;True;True;True;True;True;True;True;True;True;True	83;84;98;99;290;571;572;915;1038;1154;1157;1295;1316;1383;1814;1919;2195;2196;2440;2441;2465;2551	203;204;205;236;237;238;239;240;241;654;655;656;657;658;659;1345;1346;1347;1348;1349;1350;2098;2099;2387;2388;2641;2642;2650;2651;2652;3054;3055;3099;3100;3232;3233;4200;4201;4420;4421;4422;5007;5008;5009;5010;5646;5647;5648;5649;5650;5651;5652;5653;5654;5697;5698;5699;5700;5890;5891	252;253;254;292;293;294;295;296;297;298;801;802;803;804;805;806;807;1578;1579;1580;1581;1582;1583;1584;1585;1586;1587;1588;1589;1590;1591;2491;2492;2493;2810;3111;3120;3121;3122;3123;3561;3562;3615;3761;3762;3763;3764;3765;4833;5059;5060;5061;5062;5063;5720;5721;5722;5723;5724;5725;6461;6462;6463;6464;6465;6466;6467;6468;6469;6470;6524;6525;6526;6527;6758	254;293;802;1581;2493;2810;3111;3122;3561;3615;3765;4833;5061;5723;6461;6466;6527;6758	153;154;155;156;157	53;181;216;332;389
sp|P40429|RL13A_HUMAN;sp|Q6NVV1|R13P3_HUMAN	sp|P40429|RL13A_HUMAN	11;3	11;3	11;3	sp|P40429|RL13A_HUMAN 60S ribosomal protein L13a OS=Homo sapiens OX=9606 GN=RPL13A PE=1 SV=2	2	11	11	11	8	11	8	11	8	11	43.8	43.8	43.8	23.577	203	203;102	0	40.722	By MS/MS	By MS/MS	37.4	43.8	15264000000	5628500000	9635600000	60				154	56;57;231;923;1098;1226;1227;1870;2297;2298;2500	True;True;True;True;True;True;True;True;True;True;True	63;64;250;999;1190;1329;1330;2053;2521;2522;2738	152;153;154;155;156;157;574;575;2309;2310;2741;2742;3128;3129;3130;4692;4693;5812;5813;5814;6307;6308;6309;6310;6311	179;180;181;182;183;184;185;186;187;188;189;190;191;192;193;194;195;196;197;198;711;712;713;714;2729;2730;3216;3217;3649;3650;5388;6660;6661;6662;6663;6664;6665;6666;6667;7238;7239;7240;7241;7242;7243;7244;7245;7246;7247;7248;7249;7250;7251;7252;7253;7254;7255;7256;7257;7258;7259	183;198;712;2730;3216;3649;3650;5388;6660;6667;7249
sp|P42677|RS27_HUMAN	sp|P42677|RS27_HUMAN	6	6	3	sp|P42677|RS27_HUMAN 40S ribosomal protein S27 OS=Homo sapiens OX=9606 GN=RPS27 PE=1 SV=3	1	6	6	3	6	5	6	5	3	3	41.7	41.7	15.5	9.461	84	84	0	55.559	By MS/MS	By MS/MS	41.7	40.5	12423000000	4746100000	7677400000	19				155	319;320;321;1468;1497;1887	True;True;True;True;True;True	347;348;349;1588;1619;1620;2070	808;809;810;811;812;813;814;815;816;817;3705;3706;3777;3778;3779;3780;3781;4729	982;983;984;985;986;987;988;989;990;991;992;993;994;995;996;997;4322;4398;4399;4400;4401;4402;5430	983;989;997;4322;4399;5430	158	33
sp|P42696|RBM34_HUMAN	sp|P42696|RBM34_HUMAN	3	3	3	sp|P42696|RBM34_HUMAN RNA-binding protein 34 OS=Homo sapiens OX=9606 GN=RBM34 PE=1 SV=2	1	3	3	3	2	3	2	3	2	3	8.4	8.4	8.4	48.564	430	430	0	7.2672	By MS/MS	By MS/MS	5.3	8.4	165090000	34079000	131010000	4				156	980;1318;2230	True;True;True	1058;1427;2442	2435;3327;3328;5655;5656	2871;3880;6471;6472	2871;3880;6472
sp|P42766|RL35_HUMAN	sp|P42766|RL35_HUMAN	4	4	4	sp|P42766|RL35_HUMAN 60S ribosomal protein L35 OS=Homo sapiens OX=9606 GN=RPL35 PE=1 SV=2	1	4	4	4	4	4	4	4	4	4	26	26	26	14.551	123	123	0	83.082	By MS/MS	By MS/MS	26	26	12578000000	3333600000	9243900000	10				157	1411;1792;2289;2371	True;True;True;True	1529;1969;2511;2598	3535;3536;4512;4513;4514;4515;5799;5800;6009;6010	4110;5173;5174;5175;5176;5177;6646;6647;6648;6898;6899	4110;5177;6646;6899
sp|P43243|MATR3_HUMAN	sp|P43243|MATR3_HUMAN	2	2	2	sp|P43243|MATR3_HUMAN Matrin-3 OS=Homo sapiens OX=9606 GN=MATR3 PE=1 SV=2	1	2	2	2	1	2	1	2	1	2	3.8	3.8	3.8	94.622	847	847	0.0027624	0.67379	By MS/MS	By MS/MS	2.2	3.8	75061000	16061000	59000000	3				158	1251;2329	True;True	1355;2554	3178;5898;5899	3701;6768;6769	3701;6769
sp|P46013|KI67_HUMAN	sp|P46013|KI67_HUMAN	14	14	14	sp|P46013|KI67_HUMAN Proliferation marker protein Ki-67 OS=Homo sapiens OX=9606 GN=MKI67 PE=1 SV=2	1	14	14	14	6	14	6	14	6	14	8.3	8.3	8.3	358.69	3256	3256	0	18.533	By MS/MS	By MS/MS	4.5	8.3	469160000	133270000	335890000	20				159	164;405;415;416;484;790;941;1060;1061;1478;1479;1954;1977;2318	True;True;True;True;True;True;True;True;True;True;True;True;True;True	179;439;449;450;524;856;1018;1149;1150;1599;1600;2143;2172;2542	413;414;1019;1039;1040;1041;1247;1976;2352;2626;2627;2628;2629;2630;3732;3733;3734;3735;4913;4975;5861;5862	534;535;1220;1244;1245;1246;1476;2362;2775;2776;3097;3098;3099;3100;4344;4345;4346;4347;5626;5685;6733	534;1220;1244;1246;1476;2362;2776;3097;3100;4345;4347;5626;5685;6733	159	758
sp|P46087|NOP2_HUMAN	sp|P46087|NOP2_HUMAN	9	9	9	sp|P46087|NOP2_HUMAN Probable 28S rRNA (cytosine(4447)-C(5))-methyltransferase OS=Homo sapiens OX=9606 GN=NOP2 PE=1 SV=2	1	9	9	9	7	8	7	8	7	8	16.7	16.7	16.7	89.301	812	812	0	45.592	By MS/MS	By MS/MS	13.8	14.9	1236100000	371240000	864910000	11				160	312;639;664;1325;1495;1684;1812;2203;2363	True;True;True;True;True;True;True;True;True	340;693;722;1435;1617;1853;1991;2413;2590	787;788;1604;1605;1673;3340;3341;3775;4292;4293;4562;5541;5542;5980;5981	965;966;1899;1994;3894;4396;4926;5223;6324;6325;6859;6860	965;1899;1994;3894;4396;4926;5223;6325;6860
sp|P46100|ATRX_HUMAN	sp|P46100|ATRX_HUMAN	1	1	1	sp|P46100|ATRX_HUMAN Transcriptional regulator ATRX OS=Homo sapiens OX=9606 GN=ATRX PE=1 SV=5	1	1	1	1	0	1	0	1	0	1	0.4	0.4	0.4	282.58	2492	2492	0.0069606	0.14321		By MS/MS	0	0.4	0	0	0	1				161	1569	TRUE	1716	3980	4620	4620	160;161	1;6
sp|P46459|NSF_HUMAN	sp|P46459|NSF_HUMAN	1	1	1	sp|P46459|NSF_HUMAN Vesicle-fusing ATPase OS=Homo sapiens OX=9606 GN=NSF PE=1 SV=3	1	1	1	1	1	1	1	1	1	1	2.4	2.4	2.4	82.593	744	744	1	-2	By matching	By MS/MS	2.4	2.4	201620000000	115440000000	86181000000	0	+			162	1389	TRUE	1502	3481;3482	4045	4045	162;163;164	712;716;720
sp|P46776|RL27A_HUMAN	sp|P46776|RL27A_HUMAN	5	5	5	sp|P46776|RL27A_HUMAN 60S ribosomal protein L27a OS=Homo sapiens OX=9606 GN=RPL27A PE=1 SV=2	1	5	5	5	5	5	5	5	5	5	29.7	29.7	29.7	16.561	148	148	0	13.401	By MS/MS	By MS/MS	29.7	29.7	30882000000	14560000000	16323000000	12				163	1502;1674;1895;2094;2142	True;True;True;True;True	1625;1836;2078;2297;2348	3789;3790;3791;3792;4242;4243;4751;4752;4753;4754;5242;5243;5388;5389	4412;4413;4414;4876;4877;5454;5455;5456;5457;5458;5981;6152;6153;6154	4414;4876;5454;5981;6152
sp|P46777|RL5_HUMAN	sp|P46777|RL5_HUMAN	15	15	15	sp|P46777|RL5_HUMAN 60S ribosomal protein L5 OS=Homo sapiens OX=9606 GN=RPL5 PE=1 SV=3	1	15	15	15	14	15	14	15	14	15	43.8	43.8	43.8	34.362	297	297	0	308.15	By MS/MS	By MS/MS	43.4	43.8	47714000000	16333000000	31381000000	91				164	302;430;623;676;854;937;1119;1682;1683;1772;1860;1886;2317;2486;2487	True;True;True;True;True;True;True;True;True;True;True;True;True;True;True	330;465;674;736;924;925;926;1013;1014;1212;1213;1846;1847;1848;1849;1850;1851;1852;1949;2042;2069;2541;2722;2723;2724;2725	759;760;1065;1066;1563;1564;1713;1714;1715;1716;1717;2129;2130;2131;2132;2133;2134;2135;2136;2137;2138;2139;2140;2141;2142;2338;2339;2340;2341;2342;2343;2344;2345;2346;2798;2799;4264;4265;4266;4267;4268;4269;4270;4271;4272;4273;4274;4275;4276;4277;4278;4279;4280;4281;4282;4283;4284;4285;4286;4287;4288;4289;4290;4291;4477;4478;4663;4664;4665;4666;4667;4668;4669;4727;4728;5858;5859;5860;6275;6276;6…	932;933;934;1269;1848;2031;2032;2033;2034;2035;2036;2037;2529;2530;2531;2532;2533;2534;2535;2536;2537;2538;2539;2540;2541;2542;2762;2763;2764;2765;2766;2767;3272;3273;4894;4895;4896;4897;4898;4899;4900;4901;4902;4903;4904;4905;4906;4907;4908;4909;4910;4911;4912;4913;4914;4915;4916;4917;4918;4919;4920;4921;4922;4923;4924;4925;5132;5348;5349;5350;5351;5352;5353;5354;5355;5356;5357;5358;5359;5360;54…	934;1269;1848;2031;2536;2764;3272;4918;4922;5132;5354;5429;6729;7200;7204	165;166;167;168;169;170;171	73;200;208;212;235;236;239
sp|P46778|RL21_HUMAN	sp|P46778|RL21_HUMAN	6	6	6	sp|P46778|RL21_HUMAN 60S ribosomal protein L21 OS=Homo sapiens OX=9606 GN=RPL21 PE=1 SV=2	1	6	6	6	6	6	6	6	6	6	33.1	33.1	33.1	18.565	160	160	0	111.26	By MS/MS	By MS/MS	33.1	33.1	26863000000	8619700000	18244000000	33				165	513;849;1106;1118;2185;2428	True;True;True;True;True;True	555;918;919;1198;1210;1211;2395;2659	1308;1309;2104;2105;2106;2107;2108;2109;2110;2111;2112;2765;2766;2794;2795;2796;2797;5497;5498;6144;6145;6146;6147;6148;6149;6150;6151	1541;1542;2497;2498;2499;2500;2501;2502;2503;2504;2505;2506;2507;2508;2509;3236;3237;3269;3270;3271;6269;6270;6271;7051;7052;7053;7054;7055;7056;7057;7058;7059;7060;7061;7062;7063;7064;7065	1542;2507;3237;3271;6271;7065	172;173	31;159
sp|P46779|RL28_HUMAN	sp|P46779|RL28_HUMAN	5	5	5	sp|P46779|RL28_HUMAN 60S ribosomal protein L28 OS=Homo sapiens OX=9606 GN=RPL28 PE=1 SV=3	1	5	5	5	4	5	4	5	4	5	29.2	29.2	29.2	15.747	137	137	0	45.881	By MS/MS	By MS/MS	24.1	29.2	10960000000	4152700000	6807200000	24				166	1191;1830;1929;2231;2496	True;True;True;True;True	1291;2009;2114;2115;2443;2734	3039;3040;4591;4592;4593;4594;4595;4836;4837;4838;4839;4840;4841;4842;4843;4844;4845;5657;5658;6300	3550;5254;5255;5256;5257;5258;5259;5260;5261;5549;5550;5551;5552;5553;5554;5555;5556;5557;5558;5559;5560;5561;6473;6474;7232	3550;5261;5560;6474;7232	174	8
sp|P46781|RS9_HUMAN	sp|P46781|RS9_HUMAN	15	15	15	sp|P46781|RS9_HUMAN 40S ribosomal protein S9 OS=Homo sapiens OX=9606 GN=RPS9 PE=1 SV=3	1	15	15	15	14	15	14	15	14	15	58.2	58.2	58.2	22.591	194	194	0	139.52	By MS/MS	By MS/MS	54.6	58.2	68706000000	15577000000	53129000000	33				167	494;495;852;928;963;1116;1176;1193;1285;1341;1540;1835;1881;2040;2055	True;True;True;True;True;True;True;True;True;True;True;True;True;True;True	534;535;922;1004;1041;1208;1273;1294;1391;1452;1675;1676;2014;2064;2241;2257	1264;1265;1266;1267;1268;1269;2126;2316;2317;2391;2392;2393;2394;2791;2792;2975;2976;2977;2978;2979;2980;3052;3053;3257;3258;3259;3373;3374;3375;3903;3904;3905;3906;4603;4604;4718;4719;5108;5109;5145;5146	1498;1499;1500;1501;1502;2526;2735;2736;2814;2815;2816;2817;3266;3267;3478;3479;3480;3481;3482;3483;3484;3485;3560;3789;3790;3791;3925;3926;3927;3928;3929;3930;3931;4533;4534;4535;4536;5271;5272;5273;5274;5275;5276;5422;5833;5834;5870;5871	1498;1499;2526;2735;2817;3267;3485;3560;3789;3925;4533;5272;5422;5834;5870	175	92
sp|P46782|RS5_HUMAN	sp|P46782|RS5_HUMAN	13	13	13	sp|P46782|RS5_HUMAN 40S ribosomal protein S5 OS=Homo sapiens OX=9606 GN=RPS5 PE=1 SV=4	1	13	13	13	11	13	11	13	11	13	64.7	64.7	64.7	22.876	204	204	0	323.31	By MS/MS	By MS/MS	50.5	64.7	42088000000	13947000000	28142000000	36				168	165;830;1073;1475;1572;1756;1905;1917;2134;2156;2382;2442;2488	True;True;True;True;True;True;True;True;True;True;True;True;True	180;899;1162;1595;1596;1721;1722;1931;2088;2100;2338;2363;2612;2676;2726	415;416;2052;2664;2665;3720;3721;3722;3723;3724;3725;3987;3988;3989;3990;4443;4444;4779;4807;4808;5362;5363;5427;5428;5429;6044;6045;6046;6047;6048;6187;6188;6189;6190;6191;6283;6284	536;537;2445;2446;3135;3136;4333;4334;4335;4336;4337;4627;4628;4629;4630;4631;5088;5089;5486;5522;6123;6124;6125;6193;6194;6195;6196;6197;6934;6935;6936;6937;6938;6939;6940;6941;6942;6943;6944;7106;7107;7108;7109;7110;7212	537;2446;3135;4334;4628;5088;5486;5522;6123;6196;6943;7106;7212	176;177;178;179	1;76;77;78
sp|P46783|RS10_HUMAN;sp|Q9NQ39|RS10L_HUMAN	sp|P46783|RS10_HUMAN	7;3	7;3	7;3	sp|P46783|RS10_HUMAN 40S ribosomal protein S10 OS=Homo sapiens OX=9606 GN=RPS10 PE=1 SV=1	2	7	7	7	7	7	7	7	7	7	43	43	43	18.898	165	165;176	0	323.31	By MS/MS	By MS/MS	43	43	34426000000	10850000000	23576000000	81				169	40;375;687;841;878;912;1062	True;True;True;True;True;True;True	45;406;747;910;952;988;1151	87;88;89;90;91;92;93;94;95;96;97;98;99;100;101;102;103;104;105;106;107;108;109;110;111;112;113;114;942;943;944;945;946;947;948;949;950;951;952;1737;1738;2080;2081;2082;2083;2084;2194;2195;2287;2288;2289;2290;2631;2632;2633;2634;2635;2636	96;97;98;99;100;101;102;103;104;105;106;107;108;109;110;111;112;113;114;115;116;117;118;119;120;121;122;123;124;125;126;127;128;129;130;131;132;133;134;135;136;137;138;139;1144;1145;1146;1147;1148;1149;1150;1151;1152;1153;1154;1155;1156;1157;1158;1159;1160;1161;1162;2070;2474;2475;2476;2477;2478;2479;2480;2481;2593;2594;2701;2702;2703;2704;3101;3102;3103;3104;3105;3106	98;1160;2070;2477;2593;2701;3102
sp|P46939|UTRN_HUMAN	sp|P46939|UTRN_HUMAN	1	1	1	sp|P46939|UTRN_HUMAN Utrophin OS=Homo sapiens OX=9606 GN=UTRN PE=1 SV=2	1	1	1	1	1	0	1	0	1	0	0.4	0.4	0.4	394.46	3433	3433	1	-2	By MS/MS		0.4	0	0	0	0	1	+			170	563	TRUE	609	1420	1681	1681	180;181;182	719;721;727
sp|P47914|RL29_HUMAN	sp|P47914|RL29_HUMAN	1	1	1	sp|P47914|RL29_HUMAN 60S ribosomal protein L29 OS=Homo sapiens OX=9606 GN=RPL29 PE=1 SV=2	1	1	1	1	1	1	1	1	1	1	9.4	9.4	9.4	17.752	159	159	0	10.47	By MS/MS	By MS/MS	9.4	9.4	1333500000	336330000	997170000	6				171	161	TRUE	176	408;409	523;524;525;526;527;528	524
sp|P49207|RL34_HUMAN	sp|P49207|RL34_HUMAN	6	6	6	sp|P49207|RL34_HUMAN 60S ribosomal protein L34 OS=Homo sapiens OX=9606 GN=RPL34 PE=1 SV=3	1	6	6	6	6	6	6	6	6	6	29.9	29.9	29.9	13.293	117	117	0	16.118	By MS/MS	By MS/MS	29.9	29.9	20229000000	7483600000	12745000000	8				172	62;1048;1466;1841;1885;1927	True;True;True;True;True;True	69;1136;1586;2020;2068;2111	167;168;169;170;2602;2603;3701;3702;4617;4618;4725;4726;4828;4829	211;212;213;214;3071;4318;4319;5292;5293;5428;5543	214;3071;4319;5293;5428;5543
sp|P49458|SRP09_HUMAN	sp|P49458|SRP09_HUMAN	1	1	1	sp|P49458|SRP09_HUMAN Signal recognition particle 9 kDa protein OS=Homo sapiens OX=9606 GN=SRP9 PE=1 SV=2	1	1	1	1	0	1	0	1	0	1	12.8	12.8	12.8	10.112	86	86	0.0028902	0.86619		By MS/MS	0	12.8	10520000	0	10520000	1				173	1737	TRUE	1911	4403	5040	5040
sp|P50914|RL14_HUMAN	sp|P50914|RL14_HUMAN	6	6	6	sp|P50914|RL14_HUMAN 60S ribosomal protein L14 OS=Homo sapiens OX=9606 GN=RPL14 PE=1 SV=4	1	6	6	6	6	6	6	6	6	6	27.9	27.9	27.9	23.432	215	215	0	156.84	By MS/MS	By MS/MS	27.9	27.9	23916000000	10861000000	13055000000	25				174	127;241;624;1482;1861;2261	True;True;True;True;True;True	139;261;262;675;1603;2043;2478	326;327;328;329;599;600;601;602;603;604;1565;1566;3741;3742;3743;3744;3745;3746;3747;3748;4670;4671;5727;5728	407;408;409;410;411;412;745;746;747;748;749;1849;4353;4354;4355;4356;4357;4358;4359;4360;4361;4362;4363;4364;5361;5362;6557;6558	407;746;1849;4357;5362;6557	183	55
sp|P51398|RT29_HUMAN	sp|P51398|RT29_HUMAN	1	1	1	sp|P51398|RT29_HUMAN 28S ribosomal protein S29, mitochondrial OS=Homo sapiens OX=9606 GN=DAP3 PE=1 SV=1	1	1	1	1	1	1	1	1	1	1	2.8	2.8	2.8	45.566	398	398	0.0071429	0.17168	By MS/MS	By MS/MS	2.8	2.8	31167000	15364000	15803000	2				175	1158	TRUE	1254	2926;2927	3422;3423	3423
sp|P51991|ROA3_HUMAN	sp|P51991|ROA3_HUMAN	1	1	1	sp|P51991|ROA3_HUMAN Heterogeneous nuclear ribonucleoprotein A3 OS=Homo sapiens OX=9606 GN=HNRNPA3 PE=1 SV=2	1	1	1	1	0	1	0	1	0	1	4.2	4.2	4.2	39.594	378	378	0.0027174	0.63103		By MS/MS	0	4.2	23596000	0	23596000	1				176	1288	TRUE	1394	3262	3794	3794
sp|P52272|HNRPM_HUMAN	sp|P52272|HNRPM_HUMAN	20	20	20	sp|P52272|HNRPM_HUMAN Heterogeneous nuclear ribonucleoprotein M OS=Homo sapiens OX=9606 GN=HNRNPM PE=1 SV=3	1	20	20	20	13	20	13	20	13	20	41.8	41.8	41.8	77.515	730	730	0	172.99	By MS/MS	By MS/MS	29.7	41.8	5017000000	1327500000	3689500000	37				177	24;29;60;307;588;620;683;736;737;771;1003;1320;1354;1526;1527;1529;1530;1531;1532;2312	True;True;True;True;True;True;True;True;True;True;True;True;True;True;True;True;True;True;True;True	27;32;67;335;636;671;743;798;799;800;835;1085;1429;1465;1654;1655;1658;1659;1660;1661;1662;1663;2536	51;64;162;163;776;777;778;779;1466;1557;1729;1730;1849;1850;1851;1852;1853;1854;1930;1931;1932;1933;2490;2491;3330;3331;3397;3398;3865;3866;3867;3871;3872;3873;3874;3875;3876;3877;3878;3879;3880;3881;3882;5849;5850	49;65;202;952;953;954;1729;1842;1843;2061;2062;2208;2209;2210;2211;2212;2213;2214;2310;2311;2312;2313;2927;2928;3882;3883;3953;4500;4501;4502;4505;4506;4507;4508;4509;4510;4511;4512;4513;4514;4515;6714;6715	49;65;202;953;1729;1842;2061;2208;2214;2313;2927;3883;3953;4500;4501;4506;4511;4512;4514;6715	184;185;186;187;188;189;190;191;192;193;194;195;196;197;198;199;200;201;202;203;204	105;226;263;274;306;326;334;336;346;349;357;360;419;427;457;465;486;490;596;607;611
sp|P52292|IMA1_HUMAN	sp|P52292|IMA1_HUMAN	1	1	1	sp|P52292|IMA1_HUMAN Importin subunit alpha-1 OS=Homo sapiens OX=9606 GN=KPNA2 PE=1 SV=1	1	1	1	1	0	1	0	1	0	1	3.4	3.4	3.4	57.861	529	529	0	30.857		By MS/MS	0	3.4	0	0	0	1				178	739	TRUE	802	1856	2217	2217
sp|P52597|HNRPF_HUMAN	sp|P52597|HNRPF_HUMAN	6	6	4	sp|P52597|HNRPF_HUMAN Heterogeneous nuclear ribonucleoprotein F OS=Homo sapiens OX=9606 GN=HNRNPF PE=1 SV=3	1	6	6	4	6	6	6	6	4	4	22.7	22.7	16.1	45.671	415	415	0	107.62	By MS/MS	By MS/MS	22.7	22.7	756970000	250490000	506470000	11				179	200;1028;1546;1820;2320;2408	True;True;True;True;True;True	217;1113;1682;1999;2544;2638	500;501;2551;2552;3914;3915;4574;4575;5865;5866;6096;6097	634;635;636;3006;3007;4544;4545;5235;6735;6997;6998	636;3007;4544;5235;6735;6998	205;206	2;345
sp|P52735|VAV2_HUMAN	sp|P52735|VAV2_HUMAN	1	1	1	sp|P52735|VAV2_HUMAN Guanine nucleotide exchange factor VAV2 OS=Homo sapiens OX=9606 GN=VAV2 PE=1 SV=2	1	1	1	1	0	1	0	1	0	1	0.9	0.9	0.9	101.29	878	878	0.0074442	0.26765		By MS/MS	0	0.9	190850000	0	190850000	0				180	2304	TRUE	2528	5835	6697	6697
sp|P52815|RM12_HUMAN	sp|P52815|RM12_HUMAN	1	1	1	sp|P52815|RM12_HUMAN 39S ribosomal protein L12, mitochondrial OS=Homo sapiens OX=9606 GN=MRPL12 PE=1 SV=2	1	1	1	1	1	1	1	1	1	1	6.1	6.1	6.1	21.348	198	198	0.00271	0.6241	By MS/MS	By MS/MS	6.1	6.1	24270000	11498000	12772000	2				181	1696	TRUE	1869	4322;4323	4956;4957	4956
sp|P53350|PLK1_HUMAN	sp|P53350|PLK1_HUMAN	9	9	9	sp|P53350|PLK1_HUMAN Serine/threonine-protein kinase PLK1 OS=Homo sapiens OX=9606 GN=PLK1 PE=1 SV=1	1	9	9	9	9	0	9	0	9	0	18.7	18.7	18.7	68.254	603	603	0	18.216	By MS/MS		18.7	0	418430000	418430000	0	9				182	89;638;752;855;1164;1317;1346;1457;1788	True;True;True;True;True;True;True;True;True	97;692;815;927;1260;1426;1457;1577;1965	235;1603;1893;2143;2943;3326;3381;3686;4507	290;291;1898;2276;2543;3448;3879;3940;4301;5164	291;1898;2276;2543;3448;3879;3940;4301;5164
sp|P53621|COPA_HUMAN	sp|P53621|COPA_HUMAN	11	11	11	sp|P53621|COPA_HUMAN Coatomer subunit alpha OS=Homo sapiens OX=9606 GN=COPA PE=1 SV=2	1	11	11	11	1	11	1	11	1	11	11.6	11.6	11.6	138.34	1224	1224	0	15.165	By matching	By MS/MS	1	11.6	598800000	51306000	547500000	12				183	194;249;561;1117;1135;1216;1373;1487;1646;1815;1995	True;True;True;True;True;True;True;True;True;True;True	211;270;607;1209;1229;1318;1485;1608;1802;1994;2191	488;618;1418;2793;2851;3109;3446;3447;3756;4160;4161;4565;5003	622;766;1679;3268;3327;3632;4004;4005;4373;4800;4801;5226;5716	622;766;1679;3268;3327;3632;4005;4373;4800;5226;5716
sp|P53675|CLH2_HUMAN	sp|P53675|CLH2_HUMAN	1	1	1	sp|P53675|CLH2_HUMAN Clathrin heavy chain 2 OS=Homo sapiens OX=9606 GN=CLTCL1 PE=1 SV=2	1	1	1	1	0	1	0	1	0	1	0.7	0.7	0.7	187.03	1640	1640	0.005168	0.42125		By MS/MS	0	0.7	70224000	0	70224000	1				184	1021	TRUE	1106	2531	2979	2979
sp|P53999|TCP4_HUMAN	sp|P53999|TCP4_HUMAN	2	2	2	sp|P53999|TCP4_HUMAN Activated RNA polymerase II transcriptional coactivator p15 OS=Homo sapiens OX=9606 GN=SUB1 PE=1 SV=3	1	2	2	2	0	2	0	2	0	2	19.7	19.7	19.7	14.395	127	127	0	10.975		By MS/MS	0	19.7	192450000	0	192450000	2				185	517;566	True;True	559;612	1317;1425	1549;1686	1549;1686	207;208	90;96
sp|P55209|NP1L1_HUMAN;sp|Q99733|NP1L4_HUMAN	sp|P55209|NP1L1_HUMAN	4;1	4;1	4;1	sp|P55209|NP1L1_HUMAN Nucleosome assembly protein 1-like 1 OS=Homo sapiens OX=9606 GN=NAP1L1 PE=1 SV=1	2	4	4	4	3	4	3	4	3	4	10.5	10.5	10.5	45.374	391	391;375	0	5.884	By MS/MS	By MS/MS	10.2	10.5	286540000	91988000	194550000	7				186	659;1213;1688;2451	True;True;True;True	717;1315;1859;1860;2686	1666;1667;3098;4304;4305;4306;4307;6207;6208	1988;1989;3614;4937;4938;4939;7126;7127	1988;3614;4938;7126	209	184
sp|P55769|NH2L1_HUMAN	sp|P55769|NH2L1_HUMAN	2	2	2	sp|P55769|NH2L1_HUMAN NHP2-like protein 1 OS=Homo sapiens OX=9606 GN=SNU13 PE=1 SV=3	1	2	2	2	1	2	1	2	1	2	18.8	18.8	18.8	14.173	128	128	0	12.444	By MS/MS	By MS/MS	9.4	18.8	73108000	15317000	57791000	4				187	1367;1811	True;True	1479;1990	3432;3433;4561	3991;3992;5221;5222	3992;5221
sp|P56537|IF6_HUMAN	sp|P56537|IF6_HUMAN	7	7	7	sp|P56537|IF6_HUMAN Eukaryotic translation initiation factor 6 OS=Homo sapiens OX=9606 GN=EIF6 PE=1 SV=1	1	7	7	7	5	7	5	7	5	7	46.9	46.9	46.9	26.599	245	245	0	95.092	By MS/MS	By MS/MS	33.1	46.9	1718200000	366380000	1351800000	16				188	185;538;843;1408;1448;1680;1828	True;True;True;True;True;True;True	202;582;912;1525;1526;1568;1844;2007	463;464;1365;2089;2090;2091;2092;2093;3527;3528;3529;3530;3671;4260;4261;4588;4589	597;598;1607;2484;2485;2486;2487;4101;4102;4103;4104;4105;4288;4892;5249;5250;5251;5252	598;1607;2484;4104;4288;4892;5252	210	236
sp|P63261|ACTG_HUMAN;sp|P60709|ACTB_HUMAN;sp|P68133|ACTS_HUMAN;sp|P68032|ACTC_HUMAN;sp|Q9BYX7|ACTBM_HUMAN;sp|P63267|ACTH_HUMAN;sp|P62736|ACTA_HUMAN;sp|Q6S8J3|POTEE_HUMAN;sp|A5A3E0|POTEF_HUMAN;sp|Q562R1|ACTBL_HUMAN;sp|P0CG39|POTEJ_HUMAN;sp|P0CG38|POTEI_HUMAN	sp|P63261|ACTG_HUMAN;sp|P60709|ACTB_HUMAN;sp|P68133|ACTS_HUMAN;sp|P68032|ACTC_HUMAN;sp|Q9BYX7|ACTBM_HUMAN;sp|P63267|ACTH_HUMAN;sp|P62736|ACTA_HUMAN;sp|Q6S8J3|POTEE_HUMAN;sp|A5A3E0|POTEF_HUMAN	6;6;4;4;3;3;3;3;3;2;2;2	6;6;4;4;3;3;3;3;3;2;2;2	6;6;4;4;3;3;3;3;3;2;2;2	sp|P63261|ACTG_HUMAN Actin, cytoplasmic 2 OS=Homo sapiens OX=9606 GN=ACTG1 PE=1 SV=1;sp|P60709|ACTB_HUMAN Actin, cytoplasmic 1 OS=Homo sapiens OX=9606 GN=ACTB PE=1 SV=1;sp|P68133|ACTS_HUMAN Actin, alpha skeletal muscle OS=Homo sapiens OX=9606 GN=ACTA1 PE=1	12	6	6	6	6	4	6	4	6	4	20.5	20.5	20.5	41.792	375	375;375;377;377;375;376;377;1075;1075;376;1038;1075	0	18.489	By MS/MS	By MS/MS	20.5	15.5	1158300000	676580000	481680000	11				189	324;468;1052;1766;2101;2256	True;True;True;True;True;True	352;507;1140;1942;2304;2472	821;1154;1155;2612;4463;4464;5259;5260;5261;5716;5717	1000;1362;1363;1364;3081;5109;5110;5997;5998;5999;6000;6546	1000;1363;3081;5109;5998;6546	211	325
sp|P60842|IF4A1_HUMAN;sp|Q14240|IF4A2_HUMAN	sp|P60842|IF4A1_HUMAN;sp|Q14240|IF4A2_HUMAN	3;2	3;2	2;1	sp|P60842|IF4A1_HUMAN Eukaryotic initiation factor 4A-I OS=Homo sapiens OX=9606 GN=EIF4A1 PE=1 SV=1;sp|Q14240|IF4A2_HUMAN Eukaryotic initiation factor 4A-II OS=Homo sapiens OX=9606 GN=EIF4A2 PE=1 SV=2	2	3	3	2	0	3	0	3	0	2	10.1	10.1	6.2	46.153	406	406;407	0	8.0993		By MS/MS	0	10.1	95820000	0	95820000	4				190	204;742;826	True;True;True	221;805;895	508;1864;2046	642;2227;2228;2438	642;2228;2438
sp|P60866|RS20_HUMAN	sp|P60866|RS20_HUMAN	4	4	4	sp|P60866|RS20_HUMAN 40S ribosomal protein S20 OS=Homo sapiens OX=9606 GN=RPS20 PE=1 SV=1	1	4	4	4	4	4	4	4	4	4	26.1	26.1	26.1	13.373	119	119	0	53.03	By MS/MS	By MS/MS	26.1	26.1	34035000000	10751000000	23284000000	9				191	1339;1882;2201;2262	True;True;True;True	1450;2065;2411;2479	3367;3368;3369;3370;4720;4721;5535;5536;5537;5538;5729;5730	3919;3920;3921;3922;5423;5424;6317;6318;6319;6320;6321;6559	3922;5423;6320;6559
sp|P61247|RS3A_HUMAN	sp|P61247|RS3A_HUMAN	17	17	17	sp|P61247|RS3A_HUMAN 40S ribosomal protein S3a OS=Homo sapiens OX=9606 GN=RPS3A PE=1 SV=2	1	17	17	17	17	17	17	17	17	17	58	58	58	29.945	264	264	0	323.31	By MS/MS	By MS/MS	58	58	57544000000	19282000000	38262000000	54				192	25;27;146;1084;1188;1212;1283;1348;1352;1403;1551;1585;2211;2215;2300;2301;2440	True;True;True;True;True;True;True;True;True;True;True;True;True;True;True;True;True	28;30;160;161;1174;1288;1313;1314;1389;1459;1463;1518;1519;1688;1689;1736;2422;2426;2524;2525;2673;2674	52;53;56;57;58;59;374;375;376;377;378;379;2695;2696;3029;3030;3031;3032;3093;3094;3095;3096;3097;3254;3255;3384;3385;3393;3394;3515;3516;3517;3518;3923;3924;3925;4017;4018;4019;4020;5562;5563;5589;5590;5817;5818;5819;5820;5821;5822;5823;5824;5825;5826;5827;5828;5829;5830;6180;6181;6182;6183	50;52;53;476;477;478;479;480;3171;3172;3537;3538;3539;3607;3608;3609;3610;3611;3612;3613;3786;3787;3943;3950;3951;4084;4085;4086;4087;4553;4554;4659;4660;4661;4662;4663;6348;6349;6386;6669;6670;6671;6672;6673;6674;6675;6676;6677;6678;6679;6680;6681;6682;6683;6684;6685;6686;6687;6688;6689;6690;6691;7098;7099;7100	50;52;478;3171;3539;3611;3786;3943;3950;4086;4554;4663;6349;6386;6678;6691;7098	212;213;214;215;216;217;218	38;103;120;168;169;172;229
sp|P61254|RL26_HUMAN;sp|Q9UNX3|RL26L_HUMAN	sp|P61254|RL26_HUMAN;sp|Q9UNX3|RL26L_HUMAN	10;8	10;8	10;8	sp|P61254|RL26_HUMAN 60S ribosomal protein L26 OS=Homo sapiens OX=9606 GN=RPL26 PE=1 SV=1;sp|Q9UNX3|RL26L_HUMAN 60S ribosomal protein L26-like 1 OS=Homo sapiens OX=9606 GN=RPL26L1 PE=1 SV=1	2	10	10	10	9	10	9	10	9	10	47.6	47.6	47.6	17.258	145	145;145	0	40.095	By MS/MS	By MS/MS	46.9	47.6	21324000000	7540600000	13783000000	14				193	141;263;622;1080;1130;1223;1539;1871;2483;2522	True;True;True;True;True;True;True;True;True;True	155;285;673;1170;1224;1326;1674;2054;2719;2760	363;364;365;645;646;1560;1561;1562;2689;2690;2837;2838;3122;3123;3901;3902;4694;4695;6270;6271;6364;6365;6366;6367	464;465;466;793;1846;1847;3164;3165;3311;3312;3643;3644;3645;4531;4532;5389;5390;7195;7196;7310;7311	464;793;1847;3164;3312;3644;4532;5390;7196;7310	219;220	1;30
sp|P61313|RL15_HUMAN	sp|P61313|RL15_HUMAN	15	15	15	sp|P61313|RL15_HUMAN 60S ribosomal protein L15 OS=Homo sapiens OX=9606 GN=RPL15 PE=1 SV=2	1	15	15	15	14	15	14	15	14	15	48.5	48.5	48.5	24.146	204	204	0	249.82	By MS/MS	By MS/MS	47.1	48.5	62566000000	21442000000	41124000000	48				194	590;591;604;675;1661;1662;1686;1744;1798;1893;1894;1896;2021;2367;2481	True;True;True;True;True;True;True;True;True;True;True;True;True;True;True	638;639;652;735;1822;1823;1856;1918;1975;2076;2077;2079;2220;2594;2717	1468;1469;1470;1471;1472;1494;1495;1709;1710;1711;1712;4216;4217;4218;4219;4220;4221;4298;4299;4416;4417;4418;4419;4527;4528;4745;4746;4747;4748;4749;4750;4755;4756;5068;5069;5987;5988;5989;5990;5991;5992;5993;6265;6266;6267;6268	1732;1733;1734;1735;1736;1737;1738;1739;1740;1741;1742;1765;1766;2025;2026;2027;2028;2029;2030;4848;4849;4850;4851;4852;4853;4931;4932;5056;5057;5058;5187;5188;5445;5446;5447;5448;5449;5450;5451;5452;5453;5459;5783;5784;6865;6866;6867;6868;6869;6870;6871;6872;6873;6874;6875;7191;7192;7193	1734;1742;1766;2029;4848;4850;4931;5056;5188;5445;5452;5459;5784;6867;7192
sp|P61326|MGN_HUMAN;sp|Q96A72|MGN2_HUMAN	sp|P61326|MGN_HUMAN;sp|Q96A72|MGN2_HUMAN	2;2	2;2	2;2	sp|P61326|MGN_HUMAN Protein mago nashi homolog OS=Homo sapiens OX=9606 GN=MAGOH PE=1 SV=1;sp|Q96A72|MGN2_HUMAN Protein mago nashi homolog 2 OS=Homo sapiens OX=9606 GN=MAGOHB PE=1 SV=1	2	2	2	2	1	2	1	2	1	2	17.8	17.8	17.8	17.163	146	146;148	0	10.993	By matching	By MS/MS	10.3	17.8	79381000	12878000	66503000	2				195	600;962	True;True	648;1040	1487;1488;2390	1758;2813	1758;2813
sp|P61353|RL27_HUMAN	sp|P61353|RL27_HUMAN	6	6	6	sp|P61353|RL27_HUMAN 60S ribosomal protein L27 OS=Homo sapiens OX=9606 GN=RPL27 PE=1 SV=2	1	6	6	6	6	6	6	6	6	6	43.4	43.4	43.4	15.798	136	136	0	62.509	By MS/MS	By MS/MS	43.4	43.4	43154000000	15173000000	27981000000	23				196	359;360;1619;2419;2429;2513	True;True;True;True;True;True	390;391;1773;2649;2660;2661;2751	906;907;908;909;4094;4095;4096;4097;4098;4099;4100;4101;4102;4103;6122;6123;6124;6125;6126;6152;6153;6154;6155;6156;6157;6158;6159;6160;6338;6339;6340;6341	1105;1106;4740;4741;4742;4743;4744;4745;4746;4747;7020;7021;7022;7023;7024;7025;7026;7027;7028;7029;7066;7067;7068;7069;7070;7071;7072;7073;7074;7283;7284	1105;1106;4741;7023;7072;7284	221	81
sp|P61513|RL37A_HUMAN	sp|P61513|RL37A_HUMAN	3	3	3	sp|P61513|RL37A_HUMAN 60S ribosomal protein L37a OS=Homo sapiens OX=9606 GN=RPL37A PE=1 SV=2	1	3	3	3	3	3	3	3	3	3	42.4	42.4	42.4	10.275	92	92	0	159.87	By MS/MS	By MS/MS	42.4	42.4	3748700000	1371000000	2377700000	18				197	216;1127;2224	True;True;True	235;1221;2436	540;541;542;543;544;2827;2828;5633;5634;5635;5636;5637;5638;5639;5640;5641	672;673;674;675;676;3299;3300;6445;6446;6447;6448;6449;6450;6451;6452;6453;6454;6455;6456;6457	673;3300;6451	222	61
sp|P61626|LYSC_HUMAN	sp|P61626|LYSC_HUMAN	1	1	1	sp|P61626|LYSC_HUMAN Lysozyme C OS=Homo sapiens OX=9606 GN=LYZ PE=1 SV=1	1	1	1	1	1	1	1	1	1	1	8.1	8.1	8.1	16.537	148	148	0	17.824	By MS/MS	By MS/MS	8.1	8.1	233470000	132320000	101150000	3				198	2078	TRUE	2281	5207;5208	5941;5942;5943	5942
sp|P61978|HNRPK_HUMAN	sp|P61978|HNRPK_HUMAN	1	1	1	sp|P61978|HNRPK_HUMAN Heterogeneous nuclear ribonucleoprotein K OS=Homo sapiens OX=9606 GN=HNRNPK PE=1 SV=1	1	1	1	1	0	1	0	1	0	1	2.6	2.6	2.6	50.976	463	463	0.0028409	0.77576		By MS/MS	0	2.6	21431000	0	21431000	2				199	968	TRUE	1046	2410	2835;2836	2836
sp|P62081|RS7_HUMAN	sp|P62081|RS7_HUMAN	9	9	9	sp|P62081|RS7_HUMAN 40S ribosomal protein S7 OS=Homo sapiens OX=9606 GN=RPS7 PE=1 SV=1	1	9	9	9	9	8	9	8	9	8	52.1	52.1	52.1	22.127	194	194	0	323.31	By MS/MS	By MS/MS	52.1	47.4	43008000000	20148000000	22860000000	44				200	94;364;460;461;898;1044;1070;2177;2292	True;True;True;True;True;True;True;True;True	103;395;499;500;972;1131;1132;1159;2387;2514	247;248;919;920;1130;1131;1132;1133;2255;2256;2257;2258;2591;2592;2593;2594;2595;2596;2655;2656;2657;2658;5477;5478;5479;5480;5481;5482;5803	306;307;308;309;310;311;312;313;314;315;316;1121;1122;1338;1339;1340;2663;2664;2665;2666;2667;2668;2669;3058;3059;3060;3061;3062;3063;3125;3126;3127;3128;6241;6242;6243;6244;6245;6246;6247;6248;6249;6250;6251;6252;6253;6652	315;1122;1339;1340;2663;3058;3128;6245;6652	223	32
sp|P62241|RS8_HUMAN	sp|P62241|RS8_HUMAN	11	11	11	sp|P62241|RS8_HUMAN 40S ribosomal protein S8 OS=Homo sapiens OX=9606 GN=RPS8 PE=1 SV=2	1	11	11	11	11	11	11	11	11	11	51.4	51.4	51.4	24.205	208	208	0	323.31	By MS/MS	By MS/MS	51.4	51.4	54527000000	20728000000	33799000000	63				201	481;966;1023;1218;1262;1363;1476;1477;1583;1836;2462	True;True;True;True;True;True;True;True;True;True;True	520;1044;1108;1320;1366;1474;1597;1598;1734;2015;2697	1238;1239;1240;1241;2398;2399;2400;2401;2402;2403;2404;2405;2406;2536;2537;2538;2539;2540;2541;2542;3112;3113;3199;3200;3422;3423;3726;3727;3728;3729;3730;3731;4007;4008;4009;4010;4011;4012;4013;4014;4605;4606;4607;4608;6227;6228;6229;6230	1466;1467;1468;2820;2821;2822;2823;2824;2825;2826;2827;2828;2829;2830;2831;2984;2985;2986;2987;2988;2989;2990;2991;2992;2993;2994;2995;2996;2997;2998;3634;3722;3723;3724;3725;3726;3727;3728;3979;4338;4339;4340;4341;4342;4343;4646;4647;4648;4649;4650;4651;4652;4653;4654;4655;4656;4657;5277;5278;5279;5280;5281;5282;5283;7150;7151	1468;2820;2990;3634;3724;3979;4340;4343;4648;5281;7150
sp|P62244|RS15A_HUMAN	sp|P62244|RS15A_HUMAN	6	6	6	sp|P62244|RS15A_HUMAN 40S ribosomal protein S15a OS=Homo sapiens OX=9606 GN=RPS15A PE=1 SV=2	1	6	6	6	6	6	6	6	6	6	51.5	51.5	51.5	14.839	130	130	0	224.44	By MS/MS	By MS/MS	51.5	51.5	42094000000	15641000000	26453000000	33				202	616;850;1047;1557;1770;2439	True;True;True;True;True;True	665;920;1135;1696;1697;1946;1947;2672	1535;1536;1537;2113;2114;2115;2116;2117;2118;2119;2120;2121;2122;2123;2600;2601;3935;3936;3937;3938;4470;4471;4472;4473;4474;6178;6179	1813;1814;1815;2510;2511;2512;2513;2514;2515;2516;2517;2518;2519;2520;2521;2522;2523;3067;3068;3069;3070;4563;4564;4565;5118;5119;5120;5121;5122;5123;5124;5125;5126;5127;5128;5129;5130;7095;7096;7097	1813;2514;3069;4563;5122;7097	224;225;226	41;42;111
sp|P62249|RS16_HUMAN	sp|P62249|RS16_HUMAN	9	9	9	sp|P62249|RS16_HUMAN 40S ribosomal protein S16 OS=Homo sapiens OX=9606 GN=RPS16 PE=1 SV=2	1	9	9	9	9	9	9	9	9	9	46.6	46.6	46.6	16.445	146	146	0	120.02	By MS/MS	By MS/MS	46.6	46.6	38367000000	17771000000	20596000000	25				203	126;462;715;781;1374;1375;1728;2340;2380	True;True;True;True;True;True;True;True;True	138;501;775;845;1486;1487;1901;1902;2567;2609;2610	324;325;1134;1135;1136;1137;1787;1788;1789;1790;1953;1954;3448;3449;3450;3451;4384;4385;4386;4387;5924;5925;6037;6038;6039;6040;6041;6042	405;406;1341;1342;1343;1344;2120;2121;2122;2333;2334;2335;2336;2337;4006;4007;4008;4009;4010;5024;5025;5026;6796;6929;6930;6931;6932	405;1342;2121;2336;4007;4010;5025;6796;6929	227	41
sp|P62263|RS14_HUMAN	sp|P62263|RS14_HUMAN	9	9	9	sp|P62263|RS14_HUMAN 40S ribosomal protein S14 OS=Homo sapiens OX=9606 GN=RPS14 PE=1 SV=3	1	9	9	9	6	9	6	9	6	9	66.9	66.9	66.9	16.273	151	151	0	218.91	By MS/MS	By MS/MS	30.5	66.9	22519000000	5401500000	17117000000	35				204	35;274;424;485;486;932;2168;2195;2337	True;True;True;True;True;True;True;True;True	39;40;297;298;459;525;526;1008;2377;2405;2563;2564	73;74;75;76;77;78;79;679;680;681;682;683;684;685;686;1054;1248;1249;1250;2326;5459;5460;5523;5524;5914;5915;5916;5917	74;75;76;77;78;79;80;81;82;83;84;85;86;87;88;831;832;833;834;835;836;837;838;839;1262;1477;1478;1479;1480;2746;6226;6302;6303;6304;6787;6788;6789;6790;6791	86;838;1262;1477;1480;2746;6226;6303;6787	228	75
sp|P62266|RS23_HUMAN	sp|P62266|RS23_HUMAN	6	6	6	sp|P62266|RS23_HUMAN 40S ribosomal protein S23 OS=Homo sapiens OX=9606 GN=RPS23 PE=1 SV=3	1	6	6	6	6	6	6	6	6	6	49	49	49	15.807	143	143	0	42.693	By MS/MS	By MS/MS	49	49	21105000000	5769100000	15336000000	20				205	143;724;1026;1067;1113;2255	True;True;True;True;True;True	157;784;1111;1156;1205;2471	368;369;1809;1810;2547;2548;2647;2648;2649;2781;2782;2783;2784;5710;5711;5712;5713;5714;5715	470;471;2143;2144;2145;3003;3004;3118;3119;3250;3251;3252;3253;3254;6537;6538;6539;6540;6541;6542;6543;6544;6545	470;2145;3004;3119;3253;6542
sp|P62269|RS18_HUMAN	sp|P62269|RS18_HUMAN	10	10	10	sp|P62269|RS18_HUMAN 40S ribosomal protein S18 OS=Homo sapiens OX=9606 GN=RPS18 PE=1 SV=3	1	10	10	10	9	10	9	10	9	10	49.3	49.3	49.3	17.718	152	152	0	174.48	By MS/MS	By MS/MS	44.1	49.3	45338000000	16094000000	29245000000	29				206	72;907;1007;1059;1124;1842;2024;2336;2368;2510	True;True;True;True;True;True;True;True;True;True	79;982;1091;1148;1218;2021;2223;2561;2562;2595;2748	194;195;196;197;2275;2276;2503;2624;2625;2808;2809;4619;4620;4621;4622;5074;5075;5076;5910;5911;5912;5913;5994;5995;5996;5997;5998;6332;6333;6334;6335	239;240;241;242;243;244;2690;2943;2944;2945;2946;3095;3096;3279;3280;3281;5294;5295;5296;5790;5791;5792;6784;6785;6786;6876;6877;6878;6879;6880;7277;7278;7279	240;2690;2944;3096;3281;5294;5792;6784;6877;7277	229	71
sp|P62273|RS29_HUMAN	sp|P62273|RS29_HUMAN	2	2	2	sp|P62273|RS29_HUMAN 40S ribosomal protein S29 OS=Homo sapiens OX=9606 GN=RPS29 PE=1 SV=2	1	2	2	2	2	2	2	2	2	2	32.1	32.1	32.1	6.6767	56	56	0	141.85	By MS/MS	By MS/MS	32.1	32.1	4748800000	1153800000	3595000000	3				207	728;2475	True;True	789;2711	1821;1822;1823;1824;6254;6255	2161;2162;2163;7178	2162;7178
sp|P62277|RS13_HUMAN	sp|P62277|RS13_HUMAN	8	8	8	sp|P62277|RS13_HUMAN 40S ribosomal protein S13 OS=Homo sapiens OX=9606 GN=RPS13 PE=1 SV=2	1	8	8	8	7	8	7	8	7	8	50.3	50.3	50.3	17.222	151	151	0	61.262	By MS/MS	By MS/MS	43	50.3	36957000000	12793000000	24164000000	31				208	745;761;762;1115;1344;1480;1915;2464	True;True;True;True;True;True;True;True	808;824;825;1207;1455;1601;2098;2699	1869;1870;1871;1872;1913;1914;1915;1916;2786;2787;2788;2789;2790;3378;3379;3736;3737;3738;4803;4804;6233	2233;2234;2235;2236;2237;2238;2239;2240;2292;2293;2294;2295;2296;2297;2298;3256;3257;3258;3259;3260;3261;3262;3263;3264;3265;3935;3936;3937;3938;4348;4349;4350;5515;7153	2233;2292;2296;3260;3937;4349;5515;7153
sp|P62280|RS11_HUMAN	sp|P62280|RS11_HUMAN	14	14	14	sp|P62280|RS11_HUMAN 40S ribosomal protein S11 OS=Homo sapiens OX=9606 GN=RPS11 PE=1 SV=3	1	14	14	14	14	14	14	14	14	14	57.6	57.6	57.6	18.431	158	158	0	150.37	By MS/MS	By MS/MS	57.6	57.6	41130000000	13414000000	27716000000	30				209	30;242;369;370;376;385;386;857;1622;1652;1809;1848;1914;2365	True;True;True;True;True;True;True;True;True;True;True;True;True;True	33;263;400;401;407;416;417;929;1776;1810;1811;1988;2027;2097;2592	65;66;605;606;928;929;930;931;932;933;934;935;953;954;968;969;970;971;972;973;974;975;2148;2149;4107;4108;4181;4182;4183;4184;4185;4186;4187;4554;4555;4636;4637;4801;4802;5983;5984	66;67;750;751;752;1130;1131;1132;1133;1134;1135;1136;1137;1138;1163;1175;1176;1177;1178;1179;1180;1181;2549;2550;4756;4817;4818;4819;4820;4821;4822;5210;5211;5212;5213;5319;5514;6862	66;750;1131;1133;1163;1175;1180;2550;4756;4820;5213;5319;5514;6862	230	109
sp|P62304|RUXE_HUMAN	sp|P62304|RUXE_HUMAN	2	2	2	sp|P62304|RUXE_HUMAN Small nuclear ribonucleoprotein E OS=Homo sapiens OX=9606 GN=SNRPE PE=1 SV=1	1	2	2	2	1	2	1	2	1	2	25	25	25	10.803	92	92	0.002849	0.77967	By MS/MS	By MS/MS	12	25	331120000	82151000	248970000	3				210	685;2377	True;True	745;2606	1735;6022;6023	2068;6911;6912	2068;6911	231	14
sp|P62306|RUXF_HUMAN	sp|P62306|RUXF_HUMAN	1	1	1	sp|P62306|RUXF_HUMAN Small nuclear ribonucleoprotein F OS=Homo sapiens OX=9606 GN=SNRPF PE=1 SV=1	1	1	1	1	1	1	1	1	1	1	15.1	15.1	15.1	9.7251	86	86	0	15.712	By MS/MS	By MS/MS	15.1	15.1	54100000	16389000	37712000	2				211	814	TRUE	883	2025;2026	2416;2417	2417	232	84
sp|P62314|SMD1_HUMAN	sp|P62314|SMD1_HUMAN	4	4	4	sp|P62314|SMD1_HUMAN Small nuclear ribonucleoprotein Sm D1 OS=Homo sapiens OX=9606 GN=SNRPD1 PE=1 SV=1	1	4	4	4	2	4	2	4	2	4	37.8	37.8	37.8	13.281	119	119	0	189.62	By MS/MS	By MS/MS	20.2	37.8	373200000	120320000	252890000	6				212	514;1453;1612;1678	True;True;True;True	556;1573;1765;1841	1310;3680;3681;4082;4252;4253;4254;4255	1543;4296;4297;4728;4729;4886;4887;4888	1543;4297;4728;4886	233	36
sp|P62316|SMD2_HUMAN	sp|P62316|SMD2_HUMAN	5	5	5	sp|P62316|SMD2_HUMAN Small nuclear ribonucleoprotein Sm D2 OS=Homo sapiens OX=9606 GN=SNRPD2 PE=1 SV=1	1	5	5	5	1	5	1	5	1	5	47.5	47.5	47.5	13.527	118	118	0	16.315	By matching	By MS/MS	8.5	47.5	416430000	11840000	404590000	5				213	836;1657;1851;1962;2017	True;True;True;True;True	905;1818;2031;2152;2216	2070;2071;4210;4643;4932;5061	2466;4842;5326;5642;5775	2466;4842;5326;5642;5775	234;235	11;65
sp|P62424|RL7A_HUMAN	sp|P62424|RL7A_HUMAN	18	18	18	sp|P62424|RL7A_HUMAN 60S ribosomal protein L7a OS=Homo sapiens OX=9606 GN=RPL7A PE=1 SV=2	1	18	18	18	17	18	17	18	17	18	54.5	54.5	54.5	29.995	266	266	0	323.31	By MS/MS	By MS/MS	54.5	54.5	81895000000	29122000000	52773000000	61				214	87;88;175;900;1076;1152;1184;1185;1195;1210;1361;1604;1827;1875;2117;2118;2191;2389	True;True;True;True;True;True;True;True;True;True;True;True;True;True;True;True;True;True	95;96;192;974;1166;1247;1248;1284;1285;1296;1311;1472;1756;2006;2058;2320;2321;2401;2619	226;227;228;229;230;231;232;233;234;441;442;2260;2261;2673;2674;2675;2676;2888;2889;2890;2891;3019;3020;3021;3022;3023;3056;3057;3087;3088;3415;3416;3417;3418;4063;4064;4586;4587;4706;4707;4708;4709;5315;5316;5317;5318;5319;5320;5514;5515;5516;5517;6063;6064;6065;6066;6067;6068;6069	278;279;280;281;282;283;284;285;286;287;288;289;567;2671;2672;3144;3145;3146;3366;3367;3523;3524;3525;3526;3527;3563;3564;3600;3601;3970;3971;3972;3973;3974;4709;4710;5247;5248;5412;5413;5414;5415;6068;6069;6070;6071;6072;6073;6074;6075;6292;6293;6294;6295;6296;6960;6961;6962;6963;6964;6965;6966;6967;6968;6969;6970;6971;6972;6973	278;287;567;2671;3144;3366;3525;3527;3564;3600;3973;4710;5247;5414;6068;6072;6294;6971	236	177
sp|P62495|ERF1_HUMAN	sp|P62495|ERF1_HUMAN	1	1	1	sp|P62495|ERF1_HUMAN Eukaryotic peptide chain release factor subunit 1 OS=Homo sapiens OX=9606 GN=ETF1 PE=1 SV=3	1	1	1	1	0	1	0	1	0	1	2.5	2.5	2.5	49.03	437	437	0.0029155	0.8896		By MS/MS	0	2.5	15152000	0	15152000	1				215	2467	TRUE	2702	6237	7157	7157
sp|P62701|RS4X_HUMAN;sp|P22090|RS4Y1_HUMAN;sp|Q8TD47|RS4Y2_HUMAN	sp|P62701|RS4X_HUMAN;sp|P22090|RS4Y1_HUMAN	14;7;6	14;7;6	14;7;6	sp|P62701|RS4X_HUMAN 40S ribosomal protein S4, X isoform OS=Homo sapiens OX=9606 GN=RPS4X PE=1 SV=2;sp|P22090|RS4Y1_HUMAN 40S ribosomal protein S4, Y isoform 1 OS=Homo sapiens OX=9606 GN=RPS4Y1 PE=1 SV=2	3	14	14	14	14	14	14	14	14	14	48.3	48.3	48.3	29.597	263	263;263;263	0	323.31	By MS/MS	By MS/MS	48.3	48.3	80629000000	24280000000	56349000000	55				216	258;397;528;580;740;881;1442;1458;1471;1472;2122;2378;2447;2448	True;True;True;True;True;True;True;True;True;True;True;True;True;True	280;430;570;626;627;803;955;1562;1578;1591;1592;2325;2326;2607;2682;2683	636;637;1001;1002;1341;1342;1343;1344;1449;1450;1451;1452;1857;1858;1859;1860;1861;2200;2201;2202;2203;3620;3621;3622;3623;3624;3687;3688;3689;3713;3714;3715;3716;5328;5329;5330;5331;5332;5333;5334;5335;6024;6025;6026;6027;6028;6029;6030;6031;6032;6033;6034;6201;6202;6203;6204	785;1202;1203;1204;1575;1576;1577;1714;1715;1716;1717;2218;2219;2220;2221;2222;2598;2599;2600;2601;2602;2603;4204;4205;4206;4207;4208;4209;4210;4211;4302;4303;4304;4329;4330;6080;6081;6082;6083;6084;6085;6086;6087;6088;6089;6913;6914;6915;6916;6917;6918;6919;6920;6921;6922;6923;6924;6925;6926;6927;7120;7121;7122;7123	785;1204;1577;1717;2221;2600;4204;4302;4329;4330;6084;6914;7120;7123	237;238	87;182
sp|P62750|RL23A_HUMAN	sp|P62750|RL23A_HUMAN	10	10	10	sp|P62750|RL23A_HUMAN 60S ribosomal protein L23a OS=Homo sapiens OX=9606 GN=RPL23A PE=1 SV=1	1	10	10	10	10	9	10	9	10	9	49.4	49.4	49.4	17.695	156	156	0	323.31	By MS/MS	By MS/MS	49.4	49.4	22124000000	8621200000	13503000000	42				217	625;626;930;1085;1125;1150;1237;1629;2383;2384	True;True;True;True;True;True;True;True;True;True	676;677;678;1006;1175;1219;1245;1340;1783;2613;2614	1567;1568;1569;1570;1571;1572;2320;2321;2322;2323;2324;2697;2698;2810;2811;2812;2813;2814;2815;2816;2817;2818;2819;2820;2821;2822;2885;2886;3149;3150;3151;4121;4122;4123;4124;6049;6050;6051;6052;6053;6054;6055;6056	1850;1851;1852;1853;1854;1855;1856;1857;2738;2739;2740;2741;2742;2743;2744;3173;3174;3282;3283;3284;3285;3286;3287;3288;3289;3290;3291;3292;3293;3363;3364;3668;3669;3670;3671;3672;3673;4768;4769;6945;6946;6947;6948;6949;6950;6951;6952;6953;6954	1853;1857;2743;3174;3291;3363;3669;4769;6948;6953	239	87
sp|P62753|RS6_HUMAN	sp|P62753|RS6_HUMAN	10	10	10	sp|P62753|RS6_HUMAN 40S ribosomal protein S6 OS=Homo sapiens OX=9606 GN=RPS6 PE=1 SV=1	1	10	10	10	9	10	9	10	9	10	36.5	36.5	36.5	28.68	249	249	0	167.39	By MS/MS	By MS/MS	33.3	36.5	34819000000	13633000000	21186000000	38				218	303;681;1141;1153;1340;1410;1513;1628;1777;1888	True;True;True;True;True;True;True;True;True;True	331;741;1235;1249;1451;1528;1639;1640;1782;1954;2071	761;762;763;764;1725;1726;2868;2869;2892;2893;3371;3372;3533;3534;3833;3834;3835;3836;3837;3838;3839;3840;3841;3842;3843;3844;3845;4119;4120;4485;4730;4731;4732;4733	935;936;937;938;939;2053;2054;2055;3347;3348;3368;3923;3924;4107;4108;4109;4461;4462;4463;4464;4465;4466;4467;4468;4469;4470;4471;4472;4473;4474;4475;4476;4477;4767;5140;5431;5432;5433;5434;5435	935;2055;3347;3368;3924;4107;4470;4767;5140;5432	240	32
sp|P62805|H4_HUMAN	sp|P62805|H4_HUMAN	8	8	8	sp|P62805|H4_HUMAN Histone H4 OS=Homo sapiens OX=9606 GN=H4C1 PE=1 SV=2	1	8	8	8	8	8	8	8	8	8	59.2	59.2	59.2	11.367	103	103	0	142.95	By MS/MS	By MS/MS	59.2	59.2	117180000000	39159000000	78023000000	42				219	262;329;1018;1192;1878;2180;2238;2305	True;True;True;True;True;True;True;True	284;359;1103;1292;1293;2061;2390;2452;2453;2529	643;644;844;845;846;847;848;849;2523;2524;2525;3041;3042;3043;3044;3045;3046;3047;3048;3049;3050;3051;4713;4714;5486;5487;5673;5674;5675;5676;5677;5678;5836;5837	790;791;792;1031;1032;1033;1034;1035;1036;1037;2967;2968;2969;2970;2971;2972;2973;2974;3551;3552;3553;3554;3555;3556;3557;3558;3559;5419;6256;6488;6489;6490;6491;6492;6493;6494;6495;6496;6497;6498;6499;6500;6501;6502;6698;6699	791;1034;2970;3558;5419;6256;6494;6698	241	85
sp|P62829|RL23_HUMAN	sp|P62829|RL23_HUMAN	5	5	5	sp|P62829|RL23_HUMAN 60S ribosomal protein L23 OS=Homo sapiens OX=9606 GN=RPL23 PE=1 SV=1	1	5	5	5	5	5	5	5	5	5	45.7	45.7	45.7	14.865	140	140	0	177.91	By MS/MS	By MS/MS	45.7	45.7	19939000000	6973600000	12965000000	63				220	290;795;1020;1082;1416	True;True;True;True;True	315;861;1105;1172;1534;1535;1536	726;727;728;729;730;731;732;1983;1984;2527;2528;2529;2530;2692;2693;3544;3545;3546;3547;3548;3549;3550;3551;3552;3553;3554;3555;3556;3557;3558;3559;3560;3561;3562;3563;3564;3565;3566;3567;3568;3569;3570;3571;3572;3573;3574;3575;3576;3577;3578;3579	892;893;894;895;896;897;898;899;900;2369;2370;2976;2977;2978;3167;3168;3169;4119;4120;4121;4122;4123;4124;4125;4126;4127;4128;4129;4130;4131;4132;4133;4134;4135;4136;4137;4138;4139;4140;4141;4142;4143;4144;4145;4146;4147;4148;4149;4150;4151;4152;4153;4154;4155;4156;4157;4158;4159;4160;4161;4162;4163;4164;4165;4166;4167;4168;4169;4170;4171	893;2369;2978;3167;4170	242;243	60;62
sp|P62841|RS15_HUMAN	sp|P62841|RS15_HUMAN	9	9	9	sp|P62841|RS15_HUMAN 40S ribosomal protein S15 OS=Homo sapiens OX=9606 GN=RPS15 PE=1 SV=2	1	9	9	9	8	9	8	9	8	9	69.7	69.7	69.7	17.04	145	145	0	189.03	By MS/MS	By MS/MS	69.7	69.7	28179000000	8969300000	19210000000	50				221	327;391;812;845;1086;1170;1720;2138;2139	True;True;True;True;True;True;True;True;True	355;356;357;422;423;879;880;881;914;1176;1177;1266;1893;2342;2343;2344;2345	830;831;832;833;834;835;836;837;838;839;840;841;842;983;984;985;986;987;988;989;990;2018;2019;2020;2021;2022;2023;2096;2097;2699;2700;2701;2702;2703;2704;2705;2706;2957;2958;4370;4371;5370;5371;5372;5373;5374;5375;5376;5377;5378;5379;5380;5381;5382;5383;5384	1012;1013;1014;1015;1016;1017;1018;1019;1020;1021;1022;1023;1024;1025;1026;1027;1028;1188;1189;1190;1191;1192;1193;2410;2411;2412;2413;2414;2489;2490;3175;3176;3177;3178;3179;3180;3181;3182;3183;3461;3462;5011;6133;6134;6135;6136;6137;6138;6139;6140;6141;6142;6143;6144;6145;6146;6147;6148	1022;1190;2413;2490;3183;3461;5011;6133;6148	244;245;246;247;248;249;250	28;34;70;83;89;93;111
sp|P62847|RS24_HUMAN	sp|P62847|RS24_HUMAN	5	5	5	sp|P62847|RS24_HUMAN 40S ribosomal protein S24 OS=Homo sapiens OX=9606 GN=RPS24 PE=1 SV=1	1	5	5	5	5	5	5	5	5	5	35.3	35.3	35.3	15.423	133	133	0	81.081	By MS/MS	By MS/MS	35.3	35.3	18547000000	7236600000	11310000000	45				222	1172;1552;1801;2216;2219	True;True;True;True;True	1268;1269;1690;1691;1978;1979;2427;2428;2431	2963;2964;2965;2966;2967;2968;2969;2970;3926;3927;3928;3929;4532;4533;4534;4535;4536;4537;4538;5591;5592;5593;5594;5595;5596;5597;5598;5599;5600;5601;5602;5603;5604;5605;5618;5619;5620;5621;5622	3466;3467;3468;3469;3470;3471;3472;3473;4555;4556;4557;4558;5191;5192;5193;5194;5195;6387;6388;6389;6390;6391;6392;6393;6394;6395;6396;6397;6398;6399;6400;6401;6402;6403;6404;6405;6406;6407;6408;6409;6410;6411;6428;6429;6430;6431;6432;6433;6434;6435;6436	3470;4557;5195;6390;6431	251;252;253	1;23;74
sp|P62851|RS25_HUMAN	sp|P62851|RS25_HUMAN	2	2	2	sp|P62851|RS25_HUMAN 40S ribosomal protein S25 OS=Homo sapiens OX=9606 GN=RPS25 PE=1 SV=1	1	2	2	2	2	2	2	2	2	2	8.8	8.8	8.8	13.742	125	125	0	76.744	By MS/MS	By MS/MS	8.8	8.8	4835000000	1196500000	3638600000	10				223	310;1413	True;True	338;1531	782;783;784;3539;3540	957;958;959;960;961;962;963;4113;4114;4115	962;4115
sp|P62854|RS26_HUMAN;sp|Q5JNZ5|RS26L_HUMAN	sp|P62854|RS26_HUMAN;sp|Q5JNZ5|RS26L_HUMAN	5;4	5;4	5;4	sp|P62854|RS26_HUMAN 40S ribosomal protein S26 OS=Homo sapiens OX=9606 GN=RPS26 PE=1 SV=3;sp|Q5JNZ5|RS26L_HUMAN Putative 40S ribosomal protein S26-like 1 OS=Homo sapiens OX=9606 GN=RPS26P11 PE=5 SV=1	2	5	5	5	5	5	5	5	5	5	48.7	48.7	48.7	13.015	115	115;115	0	6.343	By MS/MS	By MS/MS	48.7	48.7	12191000000	3620200000	8570500000	13				224	304;732;1335;1627;1706	True;True;True;True;True	332;794;1446;1781;1879	765;766;767;768;769;770;771;772;1843;1844;3361;3362;4117;4118;4339;4340	940;941;942;943;944;945;946;947;2200;2201;3913;3914;3915;4766;4976;4977	944;2201;3914;4766;4977	254	115
sp|P62857|RS28_HUMAN	sp|P62857|RS28_HUMAN	3	3	3	sp|P62857|RS28_HUMAN 40S ribosomal protein S28 OS=Homo sapiens OX=9606 GN=RPS28 PE=1 SV=1	1	3	3	3	3	3	3	3	3	3	46.4	46.4	46.4	7.8409	69	69	0	84.688	By MS/MS	By MS/MS	46.4	46.4	9972600000	2790000000	7182600000	9				225	438;2148;2285	True;True;True	474;2354;2506;2507	1081;1082;5399;5400;5787;5788;5789;5790;5791;5792	1285;1286;1287;1288;6168;6169;6635;6636;6637;6638;6639	1287;6169;6635	255	35
sp|P62861|RS30_HUMAN	sp|P62861|RS30_HUMAN	2	2	2	sp|P62861|RS30_HUMAN 40S ribosomal protein S30 OS=Homo sapiens OX=9606 GN=FAU PE=1 SV=1	1	2	2	2	2	2	2	2	2	2	18.6	18.6	18.6	6.6478	59	59	0	1.3634	By MS/MS	By MS/MS	18.6	18.6	735510000	240140000	495370000	1				226	656;1863	True;True	714;2045	1660;1661;4674;4675	1983;5365;5366	1983;5366
sp|P62877|RBX1_HUMAN	sp|P62877|RBX1_HUMAN	1	1	1	sp|P62877|RBX1_HUMAN E3 ubiquitin-protein ligase RBX1 OS=Homo sapiens OX=9606 GN=RBX1 PE=1 SV=1	1	1	1	1	1	0	1	0	1	0	16.7	16.7	16.7	12.274	108	108	0	3.444	By MS/MS		16.7	0	16487000	16487000	0	1				227	1	TRUE	1	4	3	3	256	5
sp|P62888|RL30_HUMAN	sp|P62888|RL30_HUMAN	6	6	6	sp|P62888|RL30_HUMAN 60S ribosomal protein L30 OS=Homo sapiens OX=9606 GN=RPL30 PE=1 SV=2	1	6	6	6	6	6	6	6	6	6	58.3	58.3	58.3	12.784	115	115	0	224.21	By MS/MS	By MS/MS	58.3	58.3	28942000000	11213000000	17729000000	28				228	1181;1488;1957;2012;2151;2266	True;True;True;True;True;True	1280;1281;1609;2146;2147;2210;2358;2483	3005;3006;3007;3008;3009;3010;3011;3012;3013;3014;3757;3758;3759;4917;4918;4919;4920;4921;4922;5048;5049;5414;5415;5416;5417;5418;5738;5739	3509;3510;3511;3512;3513;3514;3515;3516;3517;3518;4374;4375;4376;4377;4378;4379;5630;5631;5632;5633;5763;6180;6181;6182;6183;6184;6573;6574;6575;6576;6577	3510;4374;5633;5763;6184;6577	257	65
sp|Q59GN2|R39L5_HUMAN;sp|P62891|RL39_HUMAN	sp|Q59GN2|R39L5_HUMAN;sp|P62891|RL39_HUMAN	1;1	1;1	1;1	sp|Q59GN2|R39L5_HUMAN Putative 60S ribosomal protein L39-like 5 OS=Homo sapiens OX=9606 GN=RPL39P5 PE=5 SV=2;sp|P62891|RL39_HUMAN 60S ribosomal protein L39 OS=Homo sapiens OX=9606 GN=RPL39 PE=1 SV=2	2	1	1	1	1	1	1	1	1	1	19.6	19.6	19.6	6.3225	51	51;51	0	7.6443	By MS/MS	By MS/MS	19.6	19.6	4220600000	1569500000	2651100000	3				229	1805	TRUE	1984	4546;4547;4548;4549	5203;5204;5205	5204
sp|P62899|RL31_HUMAN	sp|P62899|RL31_HUMAN	4	4	4	sp|P62899|RL31_HUMAN 60S ribosomal protein L31 OS=Homo sapiens OX=9606 GN=RPL31 PE=1 SV=1	1	4	4	4	4	4	4	4	4	4	32.8	32.8	32.8	14.463	125	125	0	15.919	By MS/MS	By MS/MS	32.8	32.8	29422000000	7889200000	21532000000	15				230	565;1508;1645;1931	True;True;True;True	611;1633;1801;2117	1423;1424;3823;3824;4158;4159;4847;4848	1685;4442;4443;4444;4445;4446;4447;4448;4449;4450;4451;4452;4453;4799;5563;5564	1685;4443;4799;5564
sp|P62906|RL10A_HUMAN	sp|P62906|RL10A_HUMAN	12	12	12	sp|P62906|RL10A_HUMAN 60S ribosomal protein L10a OS=Homo sapiens OX=9606 GN=RPL10A PE=1 SV=2	1	12	12	12	12	12	12	12	12	12	48.8	48.8	48.8	24.831	217	217	0	218.18	By MS/MS	By MS/MS	48.8	48.8	45534000000	16560000000	28974000000	74				231	210;211;354;553;614;627;644;986;1204;1215;2347;2454	True;True;True;True;True;True;True;True;True;True;True;True	227;228;229;230;384;599;663;679;680;698;1064;1305;1317;2574;2689	519;520;521;522;523;524;525;526;527;528;529;530;531;532;533;897;898;1394;1395;1518;1519;1520;1521;1522;1523;1524;1525;1526;1527;1528;1529;1530;1531;1532;1573;1574;1575;1576;1577;1578;1579;1580;1581;1615;1616;1617;1618;2451;2452;3071;3072;3073;3074;3101;3102;3103;3104;3105;3106;3107;3108;5956;5957;5958;5959;6213;6214	653;654;655;656;657;658;659;660;661;662;663;1093;1094;1641;1793;1794;1795;1796;1797;1798;1799;1800;1801;1802;1803;1804;1805;1806;1807;1808;1809;1810;1811;1858;1859;1860;1861;1862;1863;1864;1865;1866;1867;1868;1869;1870;1871;1872;1914;1915;1916;1917;1918;1919;1920;2887;3580;3581;3582;3583;3584;3585;3616;3617;3618;3619;3620;3621;3622;3623;3624;3625;3626;3627;3628;3629;3630;3631;6828;6829;6830;6831;…	653;663;1093;1641;1799;1867;1920;2887;3581;3622;6831;7132	258;259	85;144
sp|P62910|RL32_HUMAN	sp|P62910|RL32_HUMAN	10	10	10	sp|P62910|RL32_HUMAN 60S ribosomal protein L32 OS=Homo sapiens OX=9606 GN=RPL32 PE=1 SV=2	1	10	10	10	9	10	9	10	9	10	50.4	50.4	50.4	15.86	135	135	0	71.003	By MS/MS	By MS/MS	50.4	50.4	13151000000	5621000000	7529800000	26				232	10;11;483;607;788;789;871;1103;2100;2167	True;True;True;True;True;True;True;True;True;True	11;12;13;522;523;655;852;853;854;855;944;1195;2303;2376	22;23;24;25;26;1243;1244;1245;1246;1502;1503;1968;1969;1970;1971;1972;1973;1974;1975;2177;2757;2758;5255;5256;5257;5258;5457;5458	24;25;26;1470;1471;1472;1473;1474;1475;1772;1773;1774;2351;2352;2353;2354;2355;2356;2357;2358;2359;2360;2361;2579;3231;5994;5995;5996;6225	25;26;1474;1774;2352;2357;2579;3231;5994;6225	260;261;262	55;69;90
sp|P62913|RL11_HUMAN	sp|P62913|RL11_HUMAN	13	13	13	sp|P62913|RL11_HUMAN 60S ribosomal protein L11 OS=Homo sapiens OX=9606 GN=RPL11 PE=1 SV=2	1	13	13	13	12	13	12	13	12	13	65.2	65.2	65.2	20.252	178	178	0	233.26	By MS/MS	By MS/MS	64	65.2	35158000000	11994000000	23164000000	59				233	166;915;1134;1154;1250;1656;1717;1718;2357;2358;2401;2455;2456	True;True;True;True;True;True;True;True;True;True;True;True;True	181;182;991;1228;1250;1354;1817;1890;1891;2584;2585;2631;2690;2691	417;418;419;420;2296;2297;2846;2847;2848;2849;2850;2894;2895;2896;2897;2898;2899;2900;3176;3177;4206;4207;4208;4209;4360;4361;4362;4363;4364;4365;5971;5972;5973;6087;6088;6215;6216;6217;6218	538;539;540;541;2715;2716;3321;3322;3323;3324;3325;3326;3369;3370;3371;3372;3373;3374;3375;3376;3377;3378;3379;3380;3381;3382;3697;3698;3699;3700;4837;4838;4839;4840;4841;4997;4998;4999;5000;5001;5002;5003;5004;5005;5006;6843;6844;6845;6846;6847;6848;6849;6850;6851;6852;6853;6990;7138;7139;7140	540;2716;3323;3370;3699;4837;5001;5006;6848;6853;6990;7138;7140	263	12
sp|P62917|RL8_HUMAN	sp|P62917|RL8_HUMAN	13	13	13	sp|P62917|RL8_HUMAN 60S ribosomal protein L8 OS=Homo sapiens OX=9606 GN=RPL8 PE=1 SV=2	1	13	13	13	12	12	12	12	12	12	53.3	53.3	53.3	28.024	257	257	0	323.31	By MS/MS	By MS/MS	51.4	50.2	32731000000	15831000000	16899000000	52				234	172;186;187;209;222;810;811;1075;1105;1202;1908;2128;2417	True;True;True;True;True;True;True;True;True;True;True;True;True	188;189;203;204;226;241;877;878;1164;1165;1197;1303;2091;2332;2647	429;430;431;432;433;434;435;436;437;465;466;467;468;469;470;471;472;517;518;555;556;557;558;2015;2016;2017;2668;2669;2670;2671;2672;2763;2764;3069;4785;4786;4787;4788;4789;5345;5346;5347;5348;5349;5350;6118;6119	550;551;552;553;554;555;556;557;558;559;560;561;562;563;564;599;600;601;602;603;604;605;651;652;686;687;688;689;690;691;2408;2409;3139;3140;3141;3142;3143;3235;3578;5493;5494;5495;5496;5497;5498;5499;5500;5501;6097;6098;6099;6100;6101;6102;6103;6104;6105;6106;6107;6108;6109;6110;7018	562;599;605;651;689;2408;2409;3143;3235;3578;5493;6109;7018	264;265	107;204
sp|P62979|RS27A_HUMAN;sp|P62987|RL40_HUMAN;sp|P0CG47|UBB_HUMAN;sp|P0CG48|UBC_HUMAN	sp|P62979|RS27A_HUMAN	5;2;2;2	5;2;2;2	5;2;2;2	sp|P62979|RS27A_HUMAN Ubiquitin-40S ribosomal protein S27a OS=Homo sapiens OX=9606 GN=RPS27A PE=1 SV=2	4	5	5	5	5	4	5	4	5	4	37.2	37.2	37.2	17.965	156	156;128;229;685	0	97.948	By MS/MS	By MS/MS	37.2	31.4	2870800000	1397900000	1473000000	16				235	230;398;536;1849;2166	True;True;True;True;True	249;431;432;580;2028;2375	572;573;1003;1004;1005;1006;1007;1008;1363;4638;4639;4640;5454;5455;5456	709;710;1205;1206;1207;1208;1209;1210;1605;5320;5321;5322;5323;6222;6223;6224	710;1208;1605;5321;6224	266	132
sp|P63173|RL38_HUMAN	sp|P63173|RL38_HUMAN	5	5	5	sp|P63173|RL38_HUMAN 60S ribosomal protein L38 OS=Homo sapiens OX=9606 GN=RPL38 PE=1 SV=2	1	5	5	5	5	5	5	5	5	5	35.7	35.7	35.7	8.2178	70	70	0	41.84	By MS/MS	By MS/MS	35.7	35.7	15304000000	4051300000	11252000000	17				236	279;933;1126;2493;2494	True;True;True;True;True	303;1009;1220;2731;2732	695;696;2327;2328;2329;2823;2824;2825;2826;6292;6293;6294;6295;6296;6297	850;851;2747;2748;2749;3294;3295;3296;3297;3298;7221;7222;7223;7224;7225;7226;7227;7228;7229	850;2748;3294;7221;7229
sp|P63220|RS21_HUMAN	sp|P63220|RS21_HUMAN	5	5	5	sp|P63220|RS21_HUMAN 40S ribosomal protein S21 OS=Homo sapiens OX=9606 GN=RPS21 PE=1 SV=1	1	5	5	5	4	5	4	5	4	5	53	53	53	9.1113	83	83	0	286.83	By MS/MS	By MS/MS	48.2	53	8861000000	2208300000	6652700000	24				237	292;293;1528;1559;1890	True;True;True;True;True	317;318;319;320;1656;1657;1700;1701;2073	734;735;736;737;738;739;740;741;742;743;744;745;3868;3869;3870;3943;3944;3945;3946;4736;4737;4738;4739	903;904;905;906;907;908;909;910;911;912;913;914;915;916;4503;4504;4574;4575;4576;4577;4578;4579;5437;5438;5439	910;916;4504;4575;5439	267;268;269	1;34;62
sp|P63241|IF5A1_HUMAN;sp|Q9GZV4|IF5A2_HUMAN;sp|Q6IS14|IF5AL_HUMAN	sp|P63241|IF5A1_HUMAN;sp|Q9GZV4|IF5A2_HUMAN;sp|Q6IS14|IF5AL_HUMAN	2;1;1	2;1;1	2;1;1	sp|P63241|IF5A1_HUMAN Eukaryotic translation initiation factor 5A-1 OS=Homo sapiens OX=9606 GN=EIF5A PE=1 SV=2;sp|Q9GZV4|IF5A2_HUMAN Eukaryotic translation initiation factor 5A-2 OS=Homo sapiens OX=9606 GN=EIF5A2 PE=1 SV=3;sp|Q6IS14|IF5AL_HUMAN Eukaryotic	3	2	2	2	2	2	2	2	2	2	15.6	15.6	15.6	16.832	154	154;153;154	0	20.197	By MS/MS	By MS/MS	15.6	15.6	1004800000	357620000	647200000	9				238	404;2324	True;True	438;2549	1015;1016;1017;1018;5883;5884;5885;5886;5887;5888	1218;1219;6748;6749;6750;6751;6752;6753;6754;6755;6756	1219;6751
sp|P63244|RACK1_HUMAN	sp|P63244|RACK1_HUMAN	22	22	22	sp|P63244|RACK1_HUMAN Receptor of activated protein C kinase 1 OS=Homo sapiens OX=9606 GN=RACK1 PE=1 SV=3	1	22	22	22	21	22	21	22	21	22	89	89	89	35.076	317	317	0	323.31	By MS/MS	By MS/MS	88.6	89	84339000000	34756000000	49583000000	139				239	50;278;286;362;641;726;729;870;977;978;1051;1500;1501;1571;1765;1862;2133;2186;2423;2425;2517;2525	True;True;True;True;True;True;True;True;True;True;True;True;True;True;True;True;True;True;True;True;True;True	57;302;310;311;393;695;786;787;790;943;1055;1056;1139;1623;1624;1719;1720;1941;2044;2337;2396;2654;2656;2755;2764	140;141;142;143;691;692;693;694;708;709;710;711;712;713;714;715;716;717;718;719;912;913;914;915;916;1608;1609;1816;1817;1818;1819;1825;1826;1827;1828;1829;1830;1831;1832;1833;2173;2174;2175;2176;2426;2427;2428;2429;2430;2431;2432;2610;2611;3785;3786;3787;3788;3985;3986;4461;4462;4672;4673;5358;5359;5360;5361;5499;5500;5501;5502;5503;5504;6136;6137;6139;6140;6347;6348;6349;6350;6351;6352;6353;6354…	160;161;162;163;164;165;166;167;168;845;846;847;848;849;867;868;869;870;871;872;873;874;875;876;877;878;879;880;881;882;883;884;885;886;887;1109;1110;1111;1112;1113;1114;1115;1116;1117;1118;1119;1902;1903;1904;1905;2152;2153;2154;2155;2156;2157;2164;2165;2166;2167;2168;2169;2170;2171;2172;2173;2174;2175;2176;2177;2178;2179;2180;2181;2182;2183;2184;2185;2573;2574;2575;2576;2577;2578;2859;2860;2861…	167;848;872;1110;1904;2153;2178;2575;2859;2864;3080;4409;4410;4625;5108;5363;6118;6273;7039;7043;7289;7319	270;271;272;273	1;5;30;217
sp|P67809|YBOX1_HUMAN;sp|Q9Y2T7|YBOX2_HUMAN	sp|P67809|YBOX1_HUMAN	11;3	11;3	8;0	sp|P67809|YBOX1_HUMAN Y-box-binding protein 1 OS=Homo sapiens OX=9606 GN=YBX1 PE=1 SV=3	2	11	11	8	11	8	11	8	8	6	62	62	52.2	35.924	324	324;364	0	323.31	By MS/MS	By MS/MS	62	40.1	1796400000	1223900000	572490000	26				240	4;402;410;667;1590;1597;1698;1699;1902;2062;2093	True;True;True;True;True;True;True;True;True;True;True	5;436;444;725;1741;1748;1871;1872;2085;2264;2296	12;1012;1013;1032;1678;1679;4027;4028;4029;4030;4048;4049;4326;4327;4328;4329;4774;4775;5170;5238;5239;5240;5241	13;1214;1215;1216;1236;1999;2000;2001;4668;4669;4670;4693;4694;4961;4962;4963;4964;5477;5478;5479;5480;5481;5899;5900;5979;5980	13;1216;1236;1999;4670;4693;4962;4963;5478;5900;5979	274	218
sp|P68104|EF1A1_HUMAN;sp|Q5VTE0|EF1A3_HUMAN;sp|Q05639|EF1A2_HUMAN	sp|P68104|EF1A1_HUMAN;sp|Q5VTE0|EF1A3_HUMAN	8;7;3	8;7;3	8;7;3	sp|P68104|EF1A1_HUMAN Elongation factor 1-alpha 1 OS=Homo sapiens OX=9606 GN=EEF1A1 PE=1 SV=1;sp|Q5VTE0|EF1A3_HUMAN Putative elongation factor 1-alpha-like 3 OS=Homo sapiens OX=9606 GN=EEF1A1P5 PE=5 SV=1	3	8	8	8	3	8	3	8	3	8	35.9	35.9	35.9	50.14	462	462;462;463	0	54.471	By MS/MS	By MS/MS	10	35.9	3185200000	271570000	2913600000	13				241	283;449;956;1588;1979;2087;2293;2527	True;True;True;True;True;True;True;True	307;485;1034;1739;2174;2290;2515;2516;2766	705;1099;2380;4025;4978;5227;5228;5804;5805;5806;6378;6379;6380;6381	864;1302;2802;2803;4666;5687;5688;5689;5967;6653;6654;6655;7327;7328;7329	864;1302;2803;4666;5687;5967;6655;7329	275;276;277;278	276;335;404;410
sp|P68363|TBA1B_HUMAN;sp|Q9BQE3|TBA1C_HUMAN;sp|Q71U36|TBA1A_HUMAN;sp|P0DPH8|TBA3D_HUMAN;sp|P0DPH7|TBA3C_HUMAN;sp|P68366|TBA4A_HUMAN;sp|Q6PEY2|TBA3E_HUMAN;sp|Q9NY65|TBA8_HUMAN;sp|Q9H853|TBA4B_HUMAN	sp|P68363|TBA1B_HUMAN;sp|Q9BQE3|TBA1C_HUMAN;sp|Q71U36|TBA1A_HUMAN;sp|P0DPH8|TBA3D_HUMAN;sp|P0DPH7|TBA3C_HUMAN;sp|P68366|TBA4A_HUMAN;sp|Q6PEY2|TBA3E_HUMAN;sp|Q9NY65|TBA8_HUMAN	9;8;8;7;7;6;6;5;1	9;8;8;7;7;6;6;5;1	9;8;8;7;7;6;6;5;1	sp|P68363|TBA1B_HUMAN Tubulin alpha-1B chain OS=Homo sapiens OX=9606 GN=TUBA1B PE=1 SV=1;sp|Q9BQE3|TBA1C_HUMAN Tubulin alpha-1C chain OS=Homo sapiens OX=9606 GN=TUBA1C PE=1 SV=1;sp|Q71U36|TBA1A_HUMAN Tubulin alpha-1A chain OS=Homo sapiens OX=9606 GN=TUBA1A	9	9	9	9	9	9	9	9	9	9	32.6	32.6	32.6	50.151	451	451;449;451;450;450;448;450;449;241	0	82.79	By MS/MS	By MS/MS	32.6	32.6	1715200000	913880000	801320000	21				242	68;214;225;363;1350;1636;1794;2159;2316	True;True;True;True;True;True;True;True;True	75;233;244;394;1461;1790;1971;2367;2540	183;184;537;538;562;563;917;918;3388;3389;3390;3391;4138;4139;4518;4519;5438;5439;5856;5857	231;666;667;668;669;670;695;696;1120;3946;3947;3948;4779;4780;4781;5179;6205;6206;6207;6722;6723;6724	231;669;696;1120;3947;4780;5179;6205;6723	279;280	302;413
sp|P68371|TBB4B_HUMAN;sp|P04350|TBB4A_HUMAN;sp|Q3ZCM7|TBB8_HUMAN;sp|Q9BUF5|TBB6_HUMAN;sp|A6NNZ2|TBB8B_HUMAN;sp|Q9H4B7|TBB1_HUMAN;CON__ENSEMBL:ENSBTAP00000025008	sp|P68371|TBB4B_HUMAN;sp|P04350|TBB4A_HUMAN	10;8;3;3;2;1;1	3;2;1;0;0;0;0	3;2;1;0;0;0;0	sp|P68371|TBB4B_HUMAN Tubulin beta-4B chain OS=Homo sapiens OX=9606 GN=TUBB4B PE=1 SV=1;sp|P04350|TBB4A_HUMAN Tubulin beta-4A chain OS=Homo sapiens OX=9606 GN=TUBB4A PE=1 SV=2	7	10	3	3	9	8	3	3	3	3	31.7	9.9	9.9	49.83	445	445;444;444;446;444;451;536	0	36.399	By MS/MS	By MS/MS	28.5	23.1	283070000	166410000	116670000	4				243	220;469;549;1001;1006;1248;1328;1681;1986;2490	True;True;False;False;True;False;False;False;False;False	239;508;594;595;1082;1083;1090;1352;1438;1845;2181;2728	551;552;1156;1157;1387;1388;1389;2486;2487;2501;2502;3172;3173;3345;4262;4263;4988;6287;6288	683;1365;1366;1635;1636;1637;2923;2924;2942;3694;3695;3898;4893;5698;7215;7216;7217	683;1366;1635;2923;2942;3695;3898;4893;5698;7216	55;56;281	73;164;330
sp|P68431|H31_HUMAN;sp|Q16695|H31T_HUMAN;sp|Q6NXT2|H3C_HUMAN	sp|P68431|H31_HUMAN;sp|Q16695|H31T_HUMAN;sp|Q6NXT2|H3C_HUMAN	4;3;2	1;0;0	1;0;0	sp|P68431|H31_HUMAN Histone H3.1 OS=Homo sapiens OX=9606 GN=H3C1 PE=1 SV=2;sp|Q16695|H31T_HUMAN Histone H3.1t OS=Homo sapiens OX=9606 GN=H3-4 PE=1 SV=3;sp|Q6NXT2|H3C_HUMAN Histone H3.3C OS=Homo sapiens OX=9606 GN=H3-5 PE=1 SV=3	3	4	1	1	4	4	1	1	1	1	40.4	23.5	23.5	15.404	136	136;136;135	0	26.244	By matching	By MS/MS	40.4	40.4	1237700000	222510000	1015200000	1				244	457;631;2079;2505	False;True;False;False	496;684;2282;2743	1122;1123;1586;1587;5209;5210;5211;6322;6323	1329;1330;1878;5944;5945;5946;5947;5948;7266;7267	1329;1878;5945;7266	282	91
sp|P78345|RPP38_HUMAN	sp|P78345|RPP38_HUMAN	1	1	1	sp|P78345|RPP38_HUMAN Ribonuclease P protein subunit p38 OS=Homo sapiens OX=9606 GN=RPP38 PE=1 SV=2	1	1	1	1	0	1	0	1	0	1	6.4	6.4	6.4	31.834	283	283	0	42.357		By MS/MS	0	6.4	0	0	0	1				245	931	TRUE	1007	2325	2745	2745
sp|P78346|RPP30_HUMAN	sp|P78346|RPP30_HUMAN	1	1	1	sp|P78346|RPP30_HUMAN Ribonuclease P protein subunit p30 OS=Homo sapiens OX=9606 GN=RPP30 PE=1 SV=1	1	1	1	1	0	1	0	1	0	1	8.6	8.6	8.6	29.321	268	268	0	5.2261		By MS/MS	0	8.6	64293000	0	64293000	1				246	763	TRUE	826	1917	2299	2299
sp|P81605|DCD_HUMAN	sp|P81605|DCD_HUMAN	1	1	1	sp|P81605|DCD_HUMAN Dermcidin OS=Homo sapiens OX=9606 GN=DCD PE=1 SV=2	1	1	1	1	1	1	1	1	1	1	10	10	10	11.284	110	110	0.0051282	0.41257	By matching	By MS/MS	10	10	117660000	30122000	87536000	1				247	261	TRUE	283	641;642	789	789
sp|P82663|RT25_HUMAN	sp|P82663|RT25_HUMAN	2	2	2	sp|P82663|RT25_HUMAN 28S ribosomal protein S25, mitochondrial OS=Homo sapiens OX=9606 GN=MRPS25 PE=1 SV=1	1	2	2	2	2	2	2	2	2	2	15	15	15	20.116	173	173	0.0076142	0.36377	By MS/MS	By MS/MS	15	15	197710000	69978000	127730000	1				248	1595;2174	True;True	1746;2384	4042;4043;5473;5474	4685;6238	4685;6238
sp|P83111|LACTB_HUMAN	sp|P83111|LACTB_HUMAN	2	2	2	sp|P83111|LACTB_HUMAN Serine beta-lactamase-like protein LACTB, mitochondrial OS=Homo sapiens OX=9606 GN=LACTB PE=1 SV=2	1	2	2	2	1	2	1	2	1	2	4.9	4.9	4.9	60.693	547	547	0	28.771	By MS/MS	By MS/MS	2.7	4.9	29562000	13722000	15840000	3				249	556;1494	True;True	602;1616	1408;1409;3774	1665;1666;4395	1666;4395
sp|P83731|RL24_HUMAN	sp|P83731|RL24_HUMAN	6	6	6	sp|P83731|RL24_HUMAN 60S ribosomal protein L24 OS=Homo sapiens OX=9606 GN=RPL24 PE=1 SV=1	1	6	6	6	5	6	5	6	5	6	31.8	31.8	31.8	17.779	157	157	0	15.496	By MS/MS	By MS/MS	30.6	31.8	23823000000	6782000000	17041000000	16				250	98;233;1542;1782;2288;2307	True;True;True;True;True;True	107;108;253;1678;1959;2510;2531	254;255;256;257;580;581;582;3909;4494;4495;5797;5798;5839;5840;5841	323;324;325;326;327;328;329;723;724;725;4540;5150;5151;5152;6645;6702;6703;6704;6705	327;724;4540;5150;6645;6705	283;284	1;91
sp|P83881|RL36A_HUMAN	sp|P83881|RL36A_HUMAN	7	7	2	sp|P83881|RL36A_HUMAN 60S ribosomal protein L36a OS=Homo sapiens OX=9606 GN=RPL36A PE=1 SV=2	1	7	7	2	6	7	6	7	2	2	39.6	39.6	9.4	12.441	106	106	0	36.045	By MS/MS	By MS/MS	38.7	39.6	4403700000	699480000	3704200000	9				251	346;743;839;840;1174;1265;1821	True;True;True;True;True;True;True	376;806;908;909;1271;1369;2000	884;885;1865;1866;2076;2077;2078;2079;2972;3203;3204;4576;4577	1080;2229;2230;2471;2472;2473;3475;3731;3732;5236;5237	1080;2230;2472;2473;3475;3732;5237
sp|P84090|ERH_HUMAN	sp|P84090|ERH_HUMAN	1	1	1	sp|P84090|ERH_HUMAN Enhancer of rudimentary homolog OS=Homo sapiens OX=9606 GN=ERH PE=1 SV=1	1	1	1	1	1	1	1	1	1	1	10.6	10.6	10.6	12.259	104	104	0	1.3184	By MS/MS	By MS/MS	10.6	10.6	47248000	13506000	33742000	2				252	1994	TRUE	2190	5001;5002	5714;5715	5714
sp|P84098|RL19_HUMAN	sp|P84098|RL19_HUMAN	6	6	6	sp|P84098|RL19_HUMAN 60S ribosomal protein L19 OS=Homo sapiens OX=9606 GN=RPL19 PE=1 SV=1	1	6	6	6	6	6	6	6	6	6	26.5	26.5	26.5	23.466	196	196	0	40.868	By MS/MS	By MS/MS	26.5	26.5	23774000000	6827200000	16947000000	19				253	873;992;1167;1211;1364;2422	True;True;True;True;True;True	946;947;1070;1071;1263;1312;1475;2653	2179;2180;2181;2182;2183;2184;2461;2462;2463;2464;2950;2951;3089;3090;3091;3092;3424;3425;3426;6132;6133;6134;6135	2581;2582;2583;2584;2585;2896;2897;2898;2899;3455;3602;3603;3604;3605;3606;3980;3981;7035;7036;7037;7038	2584;2898;3455;3603;3980;7035	285;286	119;139
sp|P84103|SRSF3_HUMAN;sp|Q16629|SRSF7_HUMAN	sp|P84103|SRSF3_HUMAN;sp|Q16629|SRSF7_HUMAN	2;1	2;1	2;1	sp|P84103|SRSF3_HUMAN Serine/arginine-rich splicing factor 3 OS=Homo sapiens OX=9606 GN=SRSF3 PE=1 SV=1;sp|Q16629|SRSF7_HUMAN Serine/arginine-rich splicing factor 7 OS=Homo sapiens OX=9606 GN=SRSF7 PE=1 SV=1	2	2	2	2	1	2	1	2	1	2	14	14	14	19.329	164	164;238	0.0027473	0.66415	By matching	By MS/MS	5.5	14	204830000	19008000	185820000	2				254	59;1667	True;True	66;1828	160;161;4229	201;4862	201;4862
sp|P84243|H33_HUMAN	sp|P84243|H33_HUMAN	4	4	1	sp|P84243|H33_HUMAN Histone H3.3 OS=Homo sapiens OX=9606 GN=H3-3A PE=1 SV=2	1	4	4	1	4	4	4	4	1	1	40.4	40.4	23.5	15.328	136	136	0	151.81	By MS/MS	By MS/MS	40.4	40.4	23567000000	4032700000	19534000000	9				255	457;629;2079;2505	True;True;True;True	496;682;2282;2743	1122;1123;1583;1584;5209;5210;5211;6322;6323	1329;1330;1874;1875;1876;5944;5945;5946;5947;5948;7266;7267	1329;1876;5945;7266
sp|Q00839|HNRPU_HUMAN	sp|Q00839|HNRPU_HUMAN	2	2	2	sp|Q00839|HNRPU_HUMAN Heterogeneous nuclear ribonucleoprotein U OS=Homo sapiens OX=9606 GN=HNRNPU PE=1 SV=6	1	2	2	2	0	2	0	2	0	2	3	3	3	90.583	825	825	0	21.061		By MS/MS	0	3	77414000	0	77414000	2				256	827;1605	True;True	896;1757	2047;4065	2439;4711	2439;4711
sp|Q01130|SRSF2_HUMAN	sp|Q01130|SRSF2_HUMAN	1	1	1	sp|Q01130|SRSF2_HUMAN Serine/arginine-rich splicing factor 2 OS=Homo sapiens OX=9606 GN=SRSF2 PE=1 SV=4	1	1	1	1	0	1	0	1	0	1	7.2	7.2	7.2	25.476	221	221	0	0.95577		By MS/MS	0	7.2	43847000	0	43847000	1				257	2102	TRUE	2305	5262	6001	6001	287	13
sp|Q02413|DSG1_HUMAN	sp|Q02413|DSG1_HUMAN	2	2	2	sp|Q02413|DSG1_HUMAN Desmoglein-1 OS=Homo sapiens OX=9606 GN=DSG1 PE=1 SV=2	1	2	2	2	0	2	0	2	0	2	3.1	3.1	3.1	113.75	1049	1049	0.0092166	0.13532		By MS/MS	0	3.1	37922000	0	37922000	1				258	2311;2503	True;True	2535;2741	5848;6317	6713;7263	6713;7263
sp|Q02543|RL18A_HUMAN	sp|Q02543|RL18A_HUMAN	8	8	8	sp|Q02543|RL18A_HUMAN 60S ribosomal protein L18a OS=Homo sapiens OX=9606 GN=RPL18A PE=1 SV=2	1	8	8	8	8	7	8	7	8	7	36.4	36.4	36.4	20.762	176	176	0	232.89	By MS/MS	By MS/MS	36.4	35.8	19519000000	7631100000	11888000000	30				259	91;235;325;657;658;945;1183;2064	True;True;True;True;True;True;True;True	100;255;353;715;716;1022;1283;2266	242;243;585;586;822;823;824;825;826;827;828;1662;1663;1664;1665;2358;2359;3017;3018;5173;5174;5175;5176;5177;5178;5179;5180	299;300;301;731;1001;1002;1003;1004;1005;1006;1007;1008;1009;1010;1984;1985;1986;1987;2782;2783;2784;3521;3522;5903;5904;5905;5906;5907;5908;5909;5910;5911;5912	300;731;1004;1985;1986;2782;3522;5905
sp|Q02878|RL6_HUMAN	sp|Q02878|RL6_HUMAN	14	14	14	sp|Q02878|RL6_HUMAN 60S ribosomal protein L6 OS=Homo sapiens OX=9606 GN=RPL6 PE=1 SV=3	1	14	14	14	14	14	14	14	14	14	45.5	45.5	45.5	32.728	288	288	0	323.31	By MS/MS	By MS/MS	45.5	45.5	69550000000	21246000000	48304000000	33				260	97;191;213;471;653;866;884;885;1161;1713;1791;2092;2346;2526	True;True;True;True;True;True;True;True;True;True;True;True;True;True	106;208;232;510;711;939;958;959;1257;1886;1968;2295;2573;2765	252;253;482;483;535;536;1172;1173;1655;1656;2164;2165;2216;2217;2218;2219;2220;2221;2222;2223;2934;2935;4354;4355;4510;4511;5236;5237;5949;5950;5951;5952;5953;5954;5955;6376;6377	320;321;322;617;618;665;1381;1382;1979;2563;2564;2616;2617;2618;2619;2620;2621;2622;2623;2624;3432;3433;4991;5169;5170;5171;5172;5976;5977;5978;6821;6822;6823;6824;6825;6826;6827;7325;7326	322;618;665;1382;1979;2564;2616;2621;3432;4991;5171;5977;6823;7326
sp|Q03013|GSTM4_HUMAN;sp|P09488|GSTM1_HUMAN	sp|Q03013|GSTM4_HUMAN;sp|P09488|GSTM1_HUMAN	12;6	12;6	7;1	sp|Q03013|GSTM4_HUMAN Glutathione S-transferase Mu 4 OS=Homo sapiens OX=9606 GN=GSTM4 PE=1 SV=3;sp|P09488|GSTM1_HUMAN Glutathione S-transferase Mu 1 OS=Homo sapiens OX=9606 GN=GSTM1 PE=1 SV=3	2	12	12	7	7	12	7	12	3	7	58.7	58.7	39.9	25.561	218	218;218	0	167.09	By MS/MS	By MS/MS	35.3	58.7	1632500000	595020000	1037500000	22				261	874;947;1016;1032;1120;1222;1313;1358;2028;2267;2274;2515	True;True;True;True;True;True;True;True;True;True;True;True	948;1024;1100;1101;1119;1214;1324;1325;1422;1469;2227;2228;2484;2493;2494;2753	2185;2186;2362;2363;2519;2520;2562;2563;2800;2801;3119;3120;3121;3316;3317;3318;3406;5082;5083;5740;5741;5760;5761;6344	2586;2786;2787;2788;2963;2964;3022;3023;3274;3641;3642;3869;3870;3960;5798;5799;6578;6579;6605;6606;6607;7287	2586;2788;2963;3023;3274;3642;3869;3960;5799;6578;6607;7287	288;289;290	3;35;105
sp|Q03701|CEBPZ_HUMAN	sp|Q03701|CEBPZ_HUMAN	1	1	1	sp|Q03701|CEBPZ_HUMAN CCAAT/enhancer-binding protein zeta OS=Homo sapiens OX=9606 GN=CEBPZ PE=1 SV=3	1	1	1	1	0	1	0	1	0	1	2.1	2.1	2.1	120.97	1054	1054	0.0075758	0.33993		By MS/MS	0	2.1	12350000	0	12350000	1				262	2445	TRUE	2679	6195	7114	7114
sp|Q04637|IF4G1_HUMAN	sp|Q04637|IF4G1_HUMAN	1	1	1	sp|Q04637|IF4G1_HUMAN Eukaryotic translation initiation factor 4 gamma 1 OS=Homo sapiens OX=9606 GN=EIF4G1 PE=1 SV=4	1	1	1	1	1	0	1	0	1	0	0.7	0.7	0.7	175.49	1599	1599	0	4.3368	By MS/MS		0.7	0	89154000	89154000	0	1				263	305	TRUE	333	773	948	948
sp|Q07020|RL18_HUMAN	sp|Q07020|RL18_HUMAN	8	8	8	sp|Q07020|RL18_HUMAN 60S ribosomal protein L18 OS=Homo sapiens OX=9606 GN=RPL18 PE=1 SV=2	1	8	8	8	7	8	7	8	7	8	35.6	35.6	35.6	21.634	188	188	0	126.38	By MS/MS	By MS/MS	35.1	35.6	46436000000	16589000000	29848000000	63				264	680;996;1909;2043;2116;2188;2189;2190	True;True;True;True;True;True;True;True	740;1075;2092;2244;2319;2398;2399;2400	1723;1724;2469;2470;2471;2472;2473;2474;4790;4791;4792;5117;5118;5286;5287;5288;5289;5290;5291;5292;5293;5294;5295;5296;5297;5298;5299;5300;5301;5302;5303;5304;5305;5306;5307;5308;5309;5310;5311;5312;5313;5314;5507;5508;5509;5510;5511;5512;5513	2046;2047;2048;2049;2050;2051;2052;2904;2905;2906;2907;2908;2909;2910;5502;5503;5504;5505;5842;5843;6031;6032;6033;6034;6035;6036;6037;6038;6039;6040;6041;6042;6043;6044;6045;6046;6047;6048;6049;6050;6051;6052;6053;6054;6055;6056;6057;6058;6059;6060;6061;6062;6063;6064;6065;6066;6067;6282;6283;6284;6285;6286;6287;6288;6289;6290;6291	2046;2909;5502;5842;6034;6282;6287;6291
sp|Q07021|C1QBP_HUMAN	sp|Q07021|C1QBP_HUMAN	9	9	9	sp|Q07021|C1QBP_HUMAN Complement component 1 Q subcomponent-binding protein, mitochondrial OS=Homo sapiens OX=9606 GN=C1QBP PE=1 SV=1	1	9	9	9	9	1	9	1	9	1	60.6	60.6	60.6	31.362	282	282	0	323.31	By MS/MS	By MS/MS	60.6	5	54832000000	54742000000	89757000	64				265	65;66;131;355;555;813;1036;1566;2284	True;True;True;True;True;True;True;True;True	72;73;143;385;386;601;882;1123;1711;1712;2505	177;178;179;180;181;334;335;336;899;900;1398;1399;1400;1401;1402;1403;1404;1405;1406;1407;2024;2571;2572;2573;2574;3965;3966;3967;3968;3969;3970;3971;5784;5785;5786	223;224;225;226;227;228;229;418;419;420;421;422;423;424;425;426;427;428;429;430;1095;1096;1644;1645;1646;1647;1648;1649;1650;1651;1652;1653;1654;1655;1656;1657;1658;1659;1660;1661;1662;1663;1664;2415;3035;3036;3037;3038;3039;3040;3041;3042;3043;3044;4602;4603;4604;4605;4606;4607;4608;4609;6630;6631;6632;6633;6634	223;227;421;1096;1648;2415;3036;4606;6631	291;292	105;240
sp|Q07955|SRSF1_HUMAN	sp|Q07955|SRSF1_HUMAN	2	2	2	sp|Q07955|SRSF1_HUMAN Serine/arginine-rich splicing factor 1 OS=Homo sapiens OX=9606 GN=SRSF1 PE=1 SV=2	1	2	2	2	1	2	1	2	1	2	8.1	8.1	8.1	27.744	248	248	0	1.6984	By matching	By MS/MS	4	8.1	119440000	11122000	108310000	1				266	289;1993	True;True	314;2189	724;725;5000	891;5713	891;5713
sp|Q08211|DHX9_HUMAN	sp|Q08211|DHX9_HUMAN	27	27	27	sp|Q08211|DHX9_HUMAN ATP-dependent RNA helicase A OS=Homo sapiens OX=9606 GN=DHX9 PE=1 SV=4	1	27	27	27	22	27	22	27	22	27	31.9	31.9	31.9	140.96	1270	1270	0	323.31	By MS/MS	By MS/MS	25	31.9	5006000000	1564700000	3441300000	49				267	5;49;92;306;371;478;542;635;741;769;1089;1099;1200;1228;1239;1296;1307;1599;1738;1800;1806;2075;2222;2299;2399;2504;2516	True;True;True;True;True;True;True;True;True;True;True;True;True;True;True;True;True;True;True;True;True;True;True;True;True;True;True	6;56;101;334;402;517;586;689;804;833;1180;1191;1301;1331;1342;1403;1415;1750;1751;1912;1977;1985;2278;2434;2523;2629;2742;2754	13;14;138;139;244;245;774;775;936;937;1233;1234;1371;1372;1598;1862;1863;1927;1928;2713;2743;2744;3065;3066;3131;3132;3153;3154;3276;3277;3309;4052;4053;4054;4055;4404;4405;4530;4531;4550;4551;5200;5628;5629;5630;5815;5816;6084;6318;6319;6320;6321;6345;6346	14;15;158;159;302;303;304;949;950;951;1139;1458;1459;1615;1616;1617;1891;1892;2223;2224;2225;2226;2307;2308;3188;3218;3219;3574;3575;3651;3652;3675;3676;3807;3862;4699;4700;4701;4702;4703;5041;5042;5043;5190;5206;5207;5935;6442;6443;6668;6986;6987;6988;7264;7265;7288	15;159;302;951;1139;1459;1616;1891;2224;2308;3188;3219;3574;3652;3675;3807;3862;4703;5042;5190;5207;5935;6443;6668;6987;7265;7288	293;294;295	369;745;1036
sp|Q08945|SSRP1_HUMAN	sp|Q08945|SSRP1_HUMAN	17	17	17	sp|Q08945|SSRP1_HUMAN FACT complex subunit SSRP1 OS=Homo sapiens OX=9606 GN=SSRP1 PE=1 SV=1	1	17	17	17	13	17	13	17	13	17	30.2	30.2	30.2	81.074	709	709	0	175.14	By MS/MS	By MS/MS	23.3	30.2	7640200000	2137700000	5502400000	33				268	37;55;196;577;663;702;1011;1035;1056;1284;1651;1775;1799;1939;1969;2277;2478	True;True;True;True;True;True;True;True;True;True;True;True;True;True;True;True;True	42;62;213;623;721;762;1095;1122;1144;1390;1809;1952;1976;2126;2162;2497;2714	81;82;83;150;151;491;492;1443;1444;1672;1766;1767;2509;2510;2568;2569;2570;2616;2617;2618;2619;3256;4179;4180;4481;4482;4529;4864;4865;4952;4953;5768;5769;6258	90;91;92;174;175;176;177;178;627;628;1708;1709;1993;2097;2098;2099;2953;2954;3032;3033;3034;3085;3086;3087;3088;3788;4816;5136;5137;5189;5583;5663;6613;6614;6615;6616;7181	91;174;627;1709;1993;2097;2953;3032;3087;3788;4816;5137;5189;5583;5663;6614;7181	296;297	306;313
sp|Q08J23|NSUN2_HUMAN	sp|Q08J23|NSUN2_HUMAN	5	5	5	sp|Q08J23|NSUN2_HUMAN RNA cytosine C(5)-methyltransferase NSUN2 OS=Homo sapiens OX=9606 GN=NSUN2 PE=1 SV=2	1	5	5	5	0	5	0	5	0	5	7.8	7.8	7.8	86.47	767	767	0	72.735		By MS/MS	0	7.8	128150000	0	128150000	7				269	991;1146;1436;1884;1955	True;True;True;True;True	1069;1241;1556;2067;2144	2460;2880;3612;4724;4914	2894;2895;3357;4197;5427;5627;5628	2894;3357;4197;5427;5627
sp|Q09028|RBBP4_HUMAN;sp|Q16576|RBBP7_HUMAN	sp|Q09028|RBBP4_HUMAN;sp|Q16576|RBBP7_HUMAN	2;1	2;1	2;1	sp|Q09028|RBBP4_HUMAN Histone-binding protein RBBP4 OS=Homo sapiens OX=9606 GN=RBBP4 PE=1 SV=3;sp|Q16576|RBBP7_HUMAN Histone-binding protein RBBP7 OS=Homo sapiens OX=9606 GN=RBBP7 PE=1 SV=1	2	2	2	2	1	2	1	2	1	2	5.2	5.2	5.2	47.655	425	425;425	0	2.0096	By MS/MS	By MS/MS	1.9	5.2	59516000	32769000	26748000	2				270	31;2225	True;True	34;2437	67;5642;5643	68;6458	68;6458
sp|Q12894|IFRD2_HUMAN	sp|Q12894|IFRD2_HUMAN	7	7	7	sp|Q12894|IFRD2_HUMAN Interferon-related developmental regulator 2 OS=Homo sapiens OX=9606 GN=IFRD2 PE=1 SV=3	1	7	7	7	5	6	5	6	5	6	19.4	19.4	19.4	54.813	506	506	0	13.371	By MS/MS	By MS/MS	12.8	17.6	743330000	191320000	552000000	9				271	217;300;551;868;905;1392;1422	True;True;True;True;True;True;True	236;328;597;941;980;1507;1542	545;546;547;756;757;1392;2170;2271;3499;3500;3585;3586	677;678;928;929;930;1639;2571;2685;4068;4178	677;930;1639;2571;2685;4068;4178	298	443
sp|Q12899|TRI26_HUMAN	sp|Q12899|TRI26_HUMAN	8	8	8	sp|Q12899|TRI26_HUMAN Tripartite motif-containing protein 26 OS=Homo sapiens OX=9606 GN=TRIM26 PE=1 SV=1	1	8	8	8	4	8	4	8	4	8	22.3	22.3	22.3	62.165	539	539	0	33.259	By MS/MS	By MS/MS	10.4	22.3	846020000	253870000	592150000	12				272	176;338;508;527;1107;1336;1464;1837	True;True;True;True;True;True;True;True	193;368;550;569;1199;1447;1584;2016	443;868;869;1300;1339;1340;2767;2768;3363;3698;4609;4610	568;1063;1529;1530;1572;1573;1574;3238;3916;4314;4315;5284;5285	568;1063;1530;1573;3238;3916;4315;5285	299	254
sp|Q12905|ILF2_HUMAN	sp|Q12905|ILF2_HUMAN	3	3	3	sp|Q12905|ILF2_HUMAN Interleukin enhancer-binding factor 2 OS=Homo sapiens OX=9606 GN=ILF2 PE=1 SV=2	1	3	3	3	1	3	1	3	1	3	11.5	11.5	11.5	43.062	390	390	0	5.0773	By MS/MS	By MS/MS	2.8	11.5	169380000	13451000	155930000	3				273	993;1137;1669	True;True;True	1072;1231;1831	2465;2856;2857;4234	2900;3333;4867	2900;3333;4867
sp|Q12906|ILF3_HUMAN	sp|Q12906|ILF3_HUMAN	3	3	3	sp|Q12906|ILF3_HUMAN Interleukin enhancer-binding factor 3 OS=Homo sapiens OX=9606 GN=ILF3 PE=1 SV=3	1	3	3	3	0	3	0	3	0	3	4.7	4.7	4.7	95.337	894	894	0	38.16		By MS/MS	0	4.7	199820000	0	199820000	5				274	1291;1415;2341	True;True;True	1397;1533;2568	3266;3542;3543;5926	3797;3798;4117;4118;6797	3798;4118;6797
sp|Q13185|CBX3_HUMAN	sp|Q13185|CBX3_HUMAN	1	1	1	sp|Q13185|CBX3_HUMAN Chromobox protein homolog 3 OS=Homo sapiens OX=9606 GN=CBX3 PE=1 SV=4	1	1	1	1	0	1	0	1	0	1	7.7	7.7	7.7	20.811	183	183	0	1.8772		By MS/MS	0	7.7	30285000	0	30285000	2				275	1198	TRUE	1299	3060	3567;3568	3568
sp|Q13243|SRSF5_HUMAN	sp|Q13243|SRSF5_HUMAN	2	2	2	sp|Q13243|SRSF5_HUMAN Serine/arginine-rich splicing factor 5 OS=Homo sapiens OX=9606 GN=SRSF5 PE=1 SV=1	1	2	2	2	1	2	1	2	1	2	8.5	8.5	8.5	31.263	272	272	0.0029412	0.93221	By matching	By MS/MS	4.4	8.5	107910000	24613000	83300000	3				276	248;699	True;True	269;759	616;617;1762	764;765;2093	765;2093
sp|Q13263|TIF1B_HUMAN	sp|Q13263|TIF1B_HUMAN	1	1	1	sp|Q13263|TIF1B_HUMAN Transcription intermediary factor 1-beta OS=Homo sapiens OX=9606 GN=TRIM28 PE=1 SV=5	1	1	1	1	0	1	0	1	0	1	1.8	1.8	1.8	88.549	835	835	0.0069284	0.14007		By MS/MS	0	1.8	12214000	0	12214000	1				277	1258	TRUE	1362	3192	3715	3715
sp|Q13283|G3BP1_HUMAN	sp|Q13283|G3BP1_HUMAN	6	6	6	sp|Q13283|G3BP1_HUMAN Ras GTPase-activating protein-binding protein 1 OS=Homo sapiens OX=9606 GN=G3BP1 PE=1 SV=1	1	6	6	6	2	6	2	6	2	6	21	21	21	52.164	466	466	0	15.457	By matching	By MS/MS	5.2	21	391360000	29293000	362070000	6				278	381;662;894;1420;1838;2072	True;True;True;True;True;True	412;720;968;1540;2017;2275	962;1670;1671;2249;3583;4611;4612;5197	1170;1992;2657;2658;4175;5286;5932	1170;1992;2658;4175;5286;5932	300	29
sp|Q13310|PABP4_HUMAN;sp|P0CB38|PAB4L_HUMAN	sp|Q13310|PABP4_HUMAN	17;2	11;2	11;2	sp|Q13310|PABP4_HUMAN Polyadenylate-binding protein 4 OS=Homo sapiens OX=9606 GN=PABPC4 PE=1 SV=1	2	17	11	11	12	17	7	11	7	11	30.9	18	18	70.782	644	644;370	0	268.33	By MS/MS	By MS/MS	25.6	30.9	1185200000	355390000	829780000	14				279	110;134;432;697;825;1029;1043;1069;1092;1293;1602;1603;1634;1635;1734;2008;2014	False;False;True;False;True;False;True;True;True;True;True;True;True;True;False;True;False	121;122;146;467;757;894;1114;1115;1116;1130;1158;1184;1400;1754;1755;1788;1789;1908;2206;2213	292;293;294;295;343;344;1069;1070;1759;2044;2045;2553;2554;2555;2556;2557;2558;2587;2588;2589;2590;2653;2654;2723;3271;3272;4059;4060;4061;4062;4135;4136;4137;4399;4400;5040;5053;5054	375;376;377;436;437;438;1271;2090;2091;2435;2436;2437;3008;3009;3010;3011;3012;3013;3014;3015;3016;3017;3018;3056;3057;3124;3198;3801;3802;4706;4707;4708;4777;4778;5037;5753;5767;5768	375;438;1271;2091;2437;3018;3056;3124;3198;3801;4706;4708;4777;4778;5037;5753;5768	82;83;84;301	72;582;593;605
sp|Q13610|PWP1_HUMAN	sp|Q13610|PWP1_HUMAN	4	4	4	sp|Q13610|PWP1_HUMAN Periodic tryptophan protein 1 homolog OS=Homo sapiens OX=9606 GN=PWP1 PE=1 SV=1	1	4	4	4	2	4	2	4	2	4	14.4	14.4	14.4	55.827	501	501	0	91.179	By MS/MS	By MS/MS	6.2	14.4	386320000	101840000	284480000	10				280	401;1050;1943;2421	True;True;True;True	435;1138;2131;2652	1011;2606;2607;2608;2609;4873;6130;6131	1213;3076;3077;3078;3079;5591;5592;5593;7033;7034	1213;3078;5593;7034
sp|Q13616|CUL1_HUMAN	sp|Q13616|CUL1_HUMAN	1	1	1	sp|Q13616|CUL1_HUMAN Cullin-1 OS=Homo sapiens OX=9606 GN=CUL1 PE=1 SV=2	1	1	1	1	1	0	1	0	1	0	1.3	1.3	1.3	89.677	776	776	0	5.135	By MS/MS		1.3	0	11847000	11847000	0	0				281	661	TRUE	719	1669	1991	1991
sp|Q13823|NOG2_HUMAN	sp|Q13823|NOG2_HUMAN	11	11	11	sp|Q13823|NOG2_HUMAN Nucleolar GTP-binding protein 2 OS=Homo sapiens OX=9606 GN=GNL2 PE=1 SV=1	1	11	11	11	6	10	6	10	6	10	19.8	19.8	19.8	83.654	731	731	0	38.821	By MS/MS	By MS/MS	10.7	18.1	876700000	200470000	676240000	13				282	670;858;925;967;1784;2036;2074;2265;2322;2327;2443	True;True;True;True;True;True;True;True;True;True;True	728;930;1001;1045;1961;2237;2277;2482;2547;2552;2677	1684;1685;2150;2151;2313;2407;2408;2409;4500;5102;5199;5737;5879;5880;5881;5892;5893;6192	2006;2551;2732;2832;2833;2834;5157;5829;5934;6572;6744;6745;6746;6759;6760;7111	2006;2551;2732;2834;5157;5829;5934;6572;6745;6760;7111
sp|Q13895|BYST_HUMAN	sp|Q13895|BYST_HUMAN	2	2	2	sp|Q13895|BYST_HUMAN Bystin OS=Homo sapiens OX=9606 GN=BYSL PE=1 SV=3	1	2	2	2	1	2	1	2	1	2	7.6	7.6	7.6	49.601	437	437	0	2.2444	By MS/MS	By MS/MS	4.6	7.6	131750000	41602000	90148000	4				283	806;1817	True;True	873;1996	2006;4568;4569;4570;4571	2390;5229;5230;5231	2390;5230
sp|Q14444|CAPR1_HUMAN	sp|Q14444|CAPR1_HUMAN	3	3	3	sp|Q14444|CAPR1_HUMAN Caprin-1 OS=Homo sapiens OX=9606 GN=CAPRIN1 PE=1 SV=2	1	3	3	3	1	3	1	3	1	3	4.8	4.8	4.8	78.365	709	709	0	4.8559	By matching	By MS/MS	1.6	4.8	112660000	11260000	101400000	3				284	1414;2232;2502	True;True;True	1532;2444;2740	3541;5659;5660;6316	4116;6475;7262	4116;6475;7262
sp|Q14498|RBM39_HUMAN	sp|Q14498|RBM39_HUMAN	1	1	1	sp|Q14498|RBM39_HUMAN RNA-binding protein 39 OS=Homo sapiens OX=9606 GN=RBM39 PE=1 SV=2	1	1	1	1	0	1	0	1	0	1	3.2	3.2	3.2	59.379	530	530	0	13.771		By MS/MS	0	3.2	0	0	0	1				285	2121	TRUE	2324	5327	6079	6079
sp|Q14684|RRP1B_HUMAN	sp|Q14684|RRP1B_HUMAN	5	5	5	sp|Q14684|RRP1B_HUMAN Ribosomal RNA processing protein 1 homolog B OS=Homo sapiens OX=9606 GN=RRP1B PE=1 SV=3	1	5	5	5	2	4	2	4	2	4	9.1	9.1	9.1	84.427	758	758	0	23.912	By MS/MS	By MS/MS	4.1	7	74673000	24941000	49733000	5				286	80;540;1996;2073;2295	True;True;True;True;True	88;584;2192;2276;2518	217;218;1368;5004;5198;5808	270;1610;5717;5933;6657	270;1610;5717;5933;6657
sp|Q14694|UBP10_HUMAN	sp|Q14694|UBP10_HUMAN	1	1	1	sp|Q14694|UBP10_HUMAN Ubiquitin carboxyl-terminal hydrolase 10 OS=Homo sapiens OX=9606 GN=USP10 PE=1 SV=2	1	1	1	1	0	1	0	1	0	1	1.5	1.5	1.5	87.133	798	798	0.0028249	0.75771		By MS/MS	0	1.5	32518000	0	32518000	1				287	1621	TRUE	1775	4106	4755	4755
sp|Q15050|RRS1_HUMAN	sp|Q15050|RRS1_HUMAN	1	1	1	sp|Q15050|RRS1_HUMAN Ribosome biogenesis regulatory protein homolog OS=Homo sapiens OX=9606 GN=RRS1 PE=1 SV=2	1	1	1	1	0	1	0	1	0	1	5.2	5.2	5.2	41.193	365	365	0	21.677		By MS/MS	0	5.2	40199000	0	40199000	1				288	557	TRUE	603	1410	1667	1667
sp|Q15149|PLEC_HUMAN	sp|Q15149|PLEC_HUMAN	30	30	30	sp|Q15149|PLEC_HUMAN Plectin OS=Homo sapiens OX=9606 GN=PLEC PE=1 SV=3	1	30	30	30	26	22	26	22	26	22	8.4	8.4	8.4	531.78	4684	4684	0	38.696	By MS/MS	By MS/MS	7.1	6.7	1306600000	748970000	557660000	46				289	85;104;160;162;163;257;339;351;445;571;696;707;711;738;988;1240;1267;1306;1365;1377;1435;1796;2006;2026;2051;2105;2202;2411;2437;2489	True;True;True;True;True;True;True;True;True;True;True;True;True;True;True;True;True;True;True;True;True;True;True;True;True;True;True;True;True;True	93;114;175;177;178;279;369;381;481;617;756;767;771;801;1066;1343;1371;1414;1476;1489;1555;1973;2203;2225;2253;2308;2412;2641;2670;2727	223;224;275;406;407;410;411;412;634;635;870;871;892;893;1093;1432;1757;1758;1774;1775;1781;1782;1855;2455;3155;3206;3207;3307;3308;3427;3454;3455;3610;3611;4522;4523;5027;5079;5080;5135;5266;5539;5540;6107;6108;6175;6285;6286	275;276;354;521;522;529;530;531;532;533;784;1064;1065;1088;1089;1298;1696;2088;2089;2106;2107;2113;2114;2215;2216;2889;3677;3734;3735;3861;3982;4013;4014;4015;4195;4196;5181;5741;5795;5796;5862;6007;6322;6323;7008;7009;7092;7213;7214	275;354;521;529;531;784;1064;1088;1298;1696;2089;2107;2113;2215;2889;3677;3735;3861;3982;4013;4195;5181;5741;5795;5862;6007;6322;7008;7092;7214	302	3588
sp|Q15233|NONO_HUMAN	sp|Q15233|NONO_HUMAN	3	3	3	sp|Q15233|NONO_HUMAN Non-POU domain-containing octamer-binding protein OS=Homo sapiens OX=9606 GN=NONO PE=1 SV=4	1	3	3	3	2	3	2	3	2	3	8.7	8.7	8.7	54.231	471	471	0.002809	0.75196	By matching	By MS/MS	5.5	8.7	55044000	16368000	38676000	4				290	573;1533;1889	True;True;True	619;1664;2072	1436;1437;3883;4734;4735	1699;1700;4516;5436	1699;4516;5436	303;304;305;306;307;308	269;326;384;387;389;393
sp|Q15370|ELOB_HUMAN	sp|Q15370|ELOB_HUMAN	1	1	1	sp|Q15370|ELOB_HUMAN Elongin-B OS=Homo sapiens OX=9606 GN=ELOB PE=1 SV=1	1	1	1	1	1	0	1	0	1	0	10.2	10.2	10.2	13.133	118	118	0	0.99032	By MS/MS		10.2	0	53963000	53963000	0	1				291	1735	TRUE	1909	4401	5038	5038
sp|Q15413|RYR3_HUMAN	sp|Q15413|RYR3_HUMAN	1	1	1	sp|Q15413|RYR3_HUMAN Ryanodine receptor 3 OS=Homo sapiens OX=9606 GN=RYR3 PE=1 SV=3	1	1	1	1	1	1	1	1	1	1	0.3	0.3	0.3	552.04	4870	4870	1	-2	By MS/MS	By matching	0.3	0.3	509160000	118410000	390750000	0	+			292	768	TRUE	832	1925;1926	2306	2306	309	2802
sp|Q15477|SKIV2_HUMAN	sp|Q15477|SKIV2_HUMAN	3	3	3	sp|Q15477|SKIV2_HUMAN Helicase SKI2W OS=Homo sapiens OX=9606 GN=SKIV2L PE=1 SV=3	1	3	3	3	1	3	1	3	1	3	3.9	3.9	3.9	137.75	1246	1246	0	1.0933	By matching	By MS/MS	1.1	3.9	92282000	9401800	82880000	3				293	755;1238;2241	True;True;True	818;1341;2456	1902;1903;3152;5683	2283;3674;6506	2283;3674;6506
sp|Q15646|OASL_HUMAN	sp|Q15646|OASL_HUMAN	2	2	2	sp|Q15646|OASL_HUMAN 2-5-oligoadenylate synthase-like protein OS=Homo sapiens OX=9606 GN=OASL PE=1 SV=2	1	2	2	2	1	1	1	1	1	1	6.2	6.2	6.2	59.225	514	514	0	0.96121	By MS/MS	By MS/MS	3.9	2.3	47580000	24436000	23144000	3				294	530;2386	True;True	573;2616	1351;6059	1592;1593;6956	1593;6956
sp|Q16352|AINX_HUMAN;sp|P17661|DESM_HUMAN;sp|P07196|NFL_HUMAN;sp|P07197|NFM_HUMAN;sp|P12036|NFH_HUMAN	sp|Q16352|AINX_HUMAN;sp|P17661|DESM_HUMAN;sp|P07196|NFL_HUMAN;sp|P07197|NFM_HUMAN;sp|P12036|NFH_HUMAN	2;1;1;1;1	1;0;0;0;0	1;0;0;0;0	sp|Q16352|AINX_HUMAN Alpha-internexin OS=Homo sapiens OX=9606 GN=INA PE=1 SV=2;sp|P17661|DESM_HUMAN Desmin OS=Homo sapiens OX=9606 GN=DES PE=1 SV=3;sp|P07196|NFL_HUMAN Neurofilament light polypeptide OS=Homo sapiens OX=9606 GN=NEFL PE=1 SV=3;sp|P07197|NFM_	5	2	1	1	2	2	1	1	1	1	3.2	1.4	1.4	55.39	499	499;470;543;916;1026	0.0072639	0.20974	By MS/MS	By MS/MS	3.2	3.2	8635100000	4797600000	3837500000	1				295	419;564	True;False	453;610	1044;1045;1421;1422	1249;1250;1682;1683;1684	1249;1682
sp|Q16531|DDB1_HUMAN	sp|Q16531|DDB1_HUMAN	4	4	4	sp|Q16531|DDB1_HUMAN DNA damage-binding protein 1 OS=Homo sapiens OX=9606 GN=DDB1 PE=1 SV=1	1	4	4	4	4	1	4	1	4	1	5.9	5.9	5.9	126.97	1140	1140	0	50.019	By MS/MS	By matching	5.9	0.9	180870000	160830000	20039000	5				296	135;943;1270;1774	True;True;True;True	147;1020;1374;1951	345;2355;3211;3212;4480	439;2779;3739;5134;5135	439;2779;3739;5135
sp|Q16540|RM23_HUMAN	sp|Q16540|RM23_HUMAN	1	1	1	sp|Q16540|RM23_HUMAN 39S ribosomal protein L23, mitochondrial OS=Homo sapiens OX=9606 GN=MRPL23 PE=1 SV=1	1	1	1	1	1	1	1	1	1	1	9.8	9.8	9.8	17.781	153	153	0	9.5794	By MS/MS	By MS/MS	9.8	9.8	38556000	18229000	20326000	3				297	1697	TRUE	1870	4324;4325	4958;4959;4960	4959
sp|Q16560|U1SBP_HUMAN	sp|Q16560|U1SBP_HUMAN	1	1	1	sp|Q16560|U1SBP_HUMAN U11/U12 small nuclear ribonucleoprotein 35 kDa protein OS=Homo sapiens OX=9606 GN=SNRNP35 PE=1 SV=1	1	1	1	1	0	1	0	1	0	1	6.1	6.1	6.1	29.45	246	246	0.0052083	0.47143		By MS/MS	0	6.1	117020000	0	117020000	1				298	1553	TRUE	1692	3930	4559	4559	310;311	1;5
sp|Q16777|H2A2C_HUMAN;sp|Q6FI13|H2A2A_HUMAN;sp|Q99878|H2A1J_HUMAN;sp|Q96KK5|H2A1H_HUMAN;sp|Q9BTM1|H2AJ_HUMAN;sp|Q93077|H2A1C_HUMAN;sp|Q7L7L0|H2A3_HUMAN;sp|P20671|H2A1D_HUMAN;sp|P0C0S8|H2A1_HUMAN;sp|P04908|H2A1B_HUMAN	sp|Q16777|H2A2C_HUMAN;sp|Q6FI13|H2A2A_HUMAN;sp|Q99878|H2A1J_HUMAN;sp|Q96KK5|H2A1H_HUMAN;sp|Q9BTM1|H2AJ_HUMAN;sp|Q93077|H2A1C_HUMAN;sp|Q7L7L0|H2A3_HUMAN;sp|P20671|H2A1D_HUMAN;sp|P0C0S8|H2A1_HUMAN;sp|P04908|H2A1B_HUMAN	4;4;3;3;3;3;3;3;3;3	4;4;3;3;3;3;3;3;3;3	2;2;1;1;1;1;1;1;1;1	sp|Q16777|H2A2C_HUMAN Histone H2A type 2-C OS=Homo sapiens OX=9606 GN=H2AC20 PE=1 SV=4;sp|Q6FI13|H2A2A_HUMAN Histone H2A type 2-A OS=Homo sapiens OX=9606 GN=H2AC18 PE=1 SV=3;sp|Q99878|H2A1J_HUMAN Histone H2A type 1-J OS=Homo sapiens OX=9606 GN=H2AC14 PE=1	10	4	4	2	4	4	4	4	2	2	49.6	49.6	37.2	13.988	129	129;130;128;128;129;130;130;130;130;130	0	81.345	By MS/MS	By MS/MS	49.6	49.6	35375000000	11719000000	23656000000	13				299	74;864;2309;2410	True;True;True;True	81;937;2533;2640	199;200;2160;2161;5844;5845;5846;6103;6104;6105;6106	246;247;248;249;2560;2561;6709;6710;6711;7003;7004;7005;7006;7007	248;2561;6711;7006	312	52
sp|Q2NL82|TSR1_HUMAN	sp|Q2NL82|TSR1_HUMAN	8	8	8	sp|Q2NL82|TSR1_HUMAN Pre-rRNA-processing protein TSR1 homolog OS=Homo sapiens OX=9606 GN=TSR1 PE=1 SV=1	1	8	8	8	5	7	5	7	5	7	14.3	14.3	14.3	91.809	804	804	0	38.123	By MS/MS	By MS/MS	7.7	12.8	1232500000	300900000	931550000	20				300	226;285;411;1271;1386;1716;1778;2044	True;True;True;True;True;True;True;True	245;309;445;1375;1376;1499;1889;1955;2245;2246	564;707;1033;1034;3213;3214;3215;3216;3476;4359;4486;4487;5119;5120;5121;5122	697;698;699;866;1237;1238;3740;3741;3742;3743;3744;3745;4039;4996;5141;5142;5143;5844;5845;5846	699;866;1238;3742;4039;4996;5143;5846	313;314;315	231;483;767
sp|Q3MHD2|LSM12_HUMAN	sp|Q3MHD2|LSM12_HUMAN	3	3	3	sp|Q3MHD2|LSM12_HUMAN Protein LSM12 homolog OS=Homo sapiens OX=9606 GN=LSM12 PE=1 SV=2	1	3	3	3	3	3	3	3	3	3	23.6	23.6	23.6	21.701	195	195	0	8.8271	By MS/MS	By MS/MS	23.6	23.6	330650000	75391000	255260000	5				301	446;1431;1459	True;True;True	482;1551;1579	1094;1095;3603;3604;3690;3691	1299;4190;4191;4305;4306	1299;4190;4305
sp|Q49A26|GLYR1_HUMAN	sp|Q49A26|GLYR1_HUMAN	2	2	2	sp|Q49A26|GLYR1_HUMAN Putative oxidoreductase GLYR1 OS=Homo sapiens OX=9606 GN=GLYR1 PE=1 SV=4	1	2	2	2	1	2	1	2	1	2	5.4	5.4	5.4	60.547	553	553	0.0072816	0.21238	By MS/MS	By MS/MS	2.4	5.4	51131000	17708000	33423000	3				302	326;2207	True;True	354;2417	829;5549;5550	1011;6331;6332	1011;6332
sp|Q4G0J3|LARP7_HUMAN	sp|Q4G0J3|LARP7_HUMAN	1	1	1	sp|Q4G0J3|LARP7_HUMAN La-related protein 7 OS=Homo sapiens OX=9606 GN=LARP7 PE=1 SV=1	1	1	1	1	0	1	0	1	0	1	3.1	3.1	3.1	66.898	582	582	0.0051546	0.41308		By MS/MS	0	3.1	14936000	0	14936000	1				303	2193	TRUE	2403	5520	6298	6298
sp|Q53EL6|PDCD4_HUMAN	sp|Q53EL6|PDCD4_HUMAN	5	5	5	sp|Q53EL6|PDCD4_HUMAN Programmed cell death protein 4 OS=Homo sapiens OX=9606 GN=PDCD4 PE=1 SV=2	1	5	5	5	1	5	1	5	1	5	16.4	16.4	16.4	51.735	469	469	0	23.283	By MS/MS	By MS/MS	2.3	16.4	318610000	39528000	279080000	5				304	153;215;323;349;1055	True;True;True;True;True	168;234;351;379;1143	395;539;819;820;890;2615	507;671;999;1086;3084	507;671;999;1086;3084
sp|Q5JTH9|RRP12_HUMAN	sp|Q5JTH9|RRP12_HUMAN	15	15	15	sp|Q5JTH9|RRP12_HUMAN RRP12-like protein OS=Homo sapiens OX=9606 GN=RRP12 PE=1 SV=2	1	15	15	15	9	15	9	15	9	15	18	18	18	143.7	1297	1297	0	25.214	By MS/MS	By MS/MS	9.9	18	707990000	199800000	508190000	23				305	124;136;145;380;394;442;793;896;1440;1507;1948;2245;2345;2351;2355	True;True;True;True;True;True;True;True;True;True;True;True;True;True;True	136;148;159;411;426;427;478;859;970;1560;1632;2136;2460;2572;2578;2582	321;322;346;372;373;961;995;996;997;1089;1090;1980;1981;2251;2252;3617;3820;3821;3822;4883;4884;5688;5948;5963;5964;5969	402;403;440;441;474;475;1169;1197;1198;1294;1295;2366;2367;2660;4201;4440;4441;5603;6510;6820;6835;6840;6841	403;441;475;1169;1198;1294;2367;2660;4201;4440;5603;6510;6820;6835;6841	316;317;318	79;307;986
sp|Q5SSJ5|HP1B3_HUMAN	sp|Q5SSJ5|HP1B3_HUMAN	9	9	9	sp|Q5SSJ5|HP1B3_HUMAN Heterochromatin protein 1-binding protein 3 OS=Homo sapiens OX=9606 GN=HP1BP3 PE=1 SV=1	1	9	9	9	6	9	6	9	6	9	26.2	26.2	26.2	61.206	553	553	0	48.222	By MS/MS	By MS/MS	14.1	26.2	1742900000	527760000	1215200000	13				306	121;199;674;1230;1268;1978;2059;2164;2523	True;True;True;True;True;True;True;True;True	133;216;734;1333;1372;2173;2261;2373;2761	318;498;499;1707;1708;3134;3208;3209;4976;4977;5152;5450;5451;6368;6369	399;633;2024;3654;3655;3736;3737;5686;5877;6217;6218;6219;7312;7313	399;633;2024;3655;3736;5686;5877;6219;7313
sp|Q5SY16|NOL9_HUMAN	sp|Q5SY16|NOL9_HUMAN	2	2	2	sp|Q5SY16|NOL9_HUMAN Polynucleotide 5-hydroxyl-kinase NOL9 OS=Homo sapiens OX=9606 GN=NOL9 PE=1 SV=1	1	2	2	2	0	2	0	2	0	2	5.1	5.1	5.1	79.322	702	702	0	2.7394		By MS/MS	0	5.1	63932000	0	63932000	2				307	1225;1343	True;True	1328;1454	3127;3377	3648;3934	3648;3934
sp|Q5T280|CI114_HUMAN	sp|Q5T280|CI114_HUMAN	2	2	2	sp|Q5T280|CI114_HUMAN Putative methyltransferase C9orf114 OS=Homo sapiens OX=9606 GN=SPOUT1 PE=1 SV=3	1	2	2	2	1	2	1	2	1	2	7.2	7.2	7.2	42.008	376	376	0	0.99967	By MS/MS	By MS/MS	3.7	7.2	80730000	23190000	57540000	2				308	796;1880	True;True	862;2063	1985;4716;4717	2371;5421	2371;5421
sp|Q5T3I0|GPTC4_HUMAN	sp|Q5T3I0|GPTC4_HUMAN	9	9	9	sp|Q5T3I0|GPTC4_HUMAN G patch domain-containing protein 4 OS=Homo sapiens OX=9606 GN=GPATCH4 PE=1 SV=2	1	9	9	9	3	9	3	9	3	9	30	30	30	50.381	446	446	0	83.92	By MS/MS	By MS/MS	12.8	30	295930000	49208000	246720000	10				309	399;770;995;1356;1514;1586;1789;1816;2108	True;True;True;True;True;True;True;True;True	433;834;1074;1467;1641;1737;1966;1995;2311	1009;1929;2468;3401;3846;4021;4022;4508;4566;4567;5271;5272	1211;2309;2903;3955;3956;4478;4664;5165;5227;5228;6012	1211;2309;2903;3955;4478;4664;5165;5228;6012	319;320	112;147
sp|Q5TEC6|H3PS2_HUMAN	sp|Q5TEC6|H3PS2_HUMAN	3	1	1	sp|Q5TEC6|H3PS2_HUMAN Histone HIST2H3PS2 OS=Homo sapiens OX=9606 GN=H3-2 PE=1 SV=1	1	3	1	1	3	3	1	1	1	1	19.9	8.1	8.1	15.43	136	136	0	10.288	By MS/MS	By MS/MS	19.9	19.9	2957400000	723390000	2234000000	4				310	458;2079;2505	True;False;False	497;2282;2743	1124;1125;1126;1127;5209;5210;5211;6322;6323	1331;1332;1333;1334;5944;5945;5946;5947;5948;7266;7267	1334;5945;7266
sp|Q6DKI1|RL7L_HUMAN	sp|Q6DKI1|RL7L_HUMAN	1	1	1	sp|Q6DKI1|RL7L_HUMAN 60S ribosomal protein L7-like 1 OS=Homo sapiens OX=9606 GN=RPL7L1 PE=1 SV=2	1	1	1	1	0	1	0	1	0	1	6.3	6.3	6.3	29.669	255	255	0	3.2276		By MS/MS	0	6.3	17995000	0	17995000	1				311	2163	TRUE	2372	5449	6216	6216
sp|Q6P5R6|RL22L_HUMAN	sp|Q6P5R6|RL22L_HUMAN	3	3	3	sp|Q6P5R6|RL22L_HUMAN 60S ribosomal protein L22-like 1 OS=Homo sapiens OX=9606 GN=RPL22L1 PE=1 SV=2	1	3	3	3	3	3	3	3	3	3	39.3	39.3	39.3	14.606	122	122	0	46.534	By MS/MS	By MS/MS	39.3	39.3	1653100000	466820000	1186200000	7				312	621;2145;2416	True;True;True	672;2351;2646	1558;1559;5393;5394;6115;6116;6117	1844;1845;6159;6160;7015;7016;7017	1845;6160;7017
sp|Q6PGP7|TTC37_HUMAN	sp|Q6PGP7|TTC37_HUMAN	3	3	3	sp|Q6PGP7|TTC37_HUMAN Tetratricopeptide repeat protein 37 OS=Homo sapiens OX=9606 GN=TTC37 PE=1 SV=1	1	3	3	3	1	3	1	3	1	3	2.3	2.3	2.3	175.48	1564	1564	0.005277	0.50936	By matching	By MS/MS	0.6	2.3	85879000	13253000	72626000	3				313	589;1041;2249	True;True;True	637;1128;2464	1467;2584;5695;5696	1730;1731;3053;6523	1731;3053;6523
sp|Q6PK04|CC137_HUMAN	sp|Q6PK04|CC137_HUMAN	2	2	2	sp|Q6PK04|CC137_HUMAN Coiled-coil domain-containing protein 137 OS=Homo sapiens OX=9606 GN=CCDC137 PE=1 SV=1	1	2	2	2	1	2	1	2	1	2	10	10	10	33.231	289	289	0	4.6493	By matching	By MS/MS	3.8	10	51636000	2359500	49276000	1				314	1110;1548	True;True	1202;1684	2773;2774;3917	3244;4548	3244;4548	321	230
sp|Q6PKG0|LARP1_HUMAN;sp|Q659C4|LAR1B_HUMAN	sp|Q6PKG0|LARP1_HUMAN	22;2	22;2	22;2	sp|Q6PKG0|LARP1_HUMAN La-related protein 1 OS=Homo sapiens OX=9606 GN=LARP1 PE=1 SV=2	2	22	22	22	16	20	16	20	16	20	29.9	29.9	29.9	123.51	1096	1096;914	0	175.09	By MS/MS	By MS/MS	25.4	27.7	2324300000	786650000	1537600000	35				315	205;282;372;516;628;637;797;890;1151;1243;1286;1312;1516;1703;1779;2097;2126;2153;2310;2330;2394;2473	True;True;True;True;True;True;True;True;True;True;True;True;True;True;True;True;True;True;True;True;True;True	222;306;403;558;681;691;863;964;1246;1346;1392;1420;1421;1643;1876;1956;2300;2330;2360;2534;2555;2624;2709	509;510;703;704;938;1315;1316;1582;1601;1602;1986;1987;2240;2241;2887;3160;3161;3260;3314;3315;3848;3849;4335;4336;4488;4489;5248;5249;5250;5251;5342;5420;5421;5847;5900;5901;6076;6077;6251	643;644;645;862;863;1140;1547;1548;1873;1896;1897;2372;2651;3365;3680;3792;3867;3868;4480;4972;4973;5144;5145;5146;5984;5985;5986;6094;6186;6187;6712;6770;6771;6772;6773;6979;6980;7175	645;863;1140;1548;1873;1897;2372;2651;3365;3680;3792;3867;4480;4972;5144;5985;6094;6186;6712;6773;6979;7175	322;323;324;325	430;595;912;1065
sp|Q6Q759|SPG17_HUMAN	sp|Q6Q759|SPG17_HUMAN	1	1	1	sp|Q6Q759|SPG17_HUMAN Sperm-associated antigen 17 OS=Homo sapiens OX=9606 GN=SPAG17 PE=2 SV=1	1	1	1	1	1	1	1	1	1	1	0.3	0.3	0.3	251.74	2223	2223	0.0075377	0.33499	By MS/MS	By matching	0.3	0.3	31045000	22872000	8173400	1				316	1555	TRUE	1694	3932;3933	4561	4561	326	873
sp|Q71DI3|H32_HUMAN	sp|Q71DI3|H32_HUMAN	4	1	1	sp|Q71DI3|H32_HUMAN Histone H3.2 OS=Homo sapiens OX=9606 GN=H3C15 PE=1 SV=3	1	4	1	1	4	4	1	1	1	1	40.4	23.5	23.5	15.388	136	136	0	56.513	By MS/MS	By MS/MS	40.4	40.4	5215100000	1568600000	3646500000	3				317	457;632;2079;2505	False;True;False;False	496;685;686;2282;2743	1122;1123;1588;1589;1590;1591;5209;5210;5211;6322;6323	1329;1330;1879;1880;1881;5944;5945;5946;5947;5948;7266;7267	1329;1879;5945;7266	327	91
sp|Q71F23|CENPU_HUMAN	sp|Q71F23|CENPU_HUMAN	20	20	20	sp|Q71F23|CENPU_HUMAN Centromere protein U OS=Homo sapiens OX=9606 GN=CENPU PE=1 SV=1	1	20	20	20	20	5	20	5	20	5	33.3	33.3	33.3	47.521	418	418	0	323.31	By MS/MS	By MS/MS	33.3	19.4	253760000000	253610000000	149440000	203				318	81;236;270;834;835;1145;1186;1302;1444;1445;1705;1724;1726;1727;1907;2061;2146;2212;2213;2214	True;True;True;True;True;True;True;True;True;True;True;True;True;True;True;True;True;True;True;True	89;256;292;903;904;1240;1286;1410;1564;1565;1878;1897;1899;1900;2090;2263;2352;2423;2424;2425	219;587;588;589;590;661;662;663;664;2062;2063;2064;2065;2066;2067;2068;2069;2878;2879;3024;3025;3026;3289;3290;3291;3292;3293;3294;3295;3296;3297;3298;3299;3627;3628;3629;3630;3631;3632;3633;3634;3635;3636;3637;3638;3639;3640;3641;3642;3643;3644;3645;3646;3647;3648;3649;3650;3651;3652;3653;3654;3655;3656;3657;3658;3659;3660;3661;3662;3663;3664;4338;4377;4378;4380;4381;4382;4383;4781;4782;4783;478…	271;732;733;734;735;736;737;809;810;811;812;813;814;815;816;817;2453;2454;2455;2456;2457;2458;2459;2460;2461;2462;2463;2464;2465;3355;3356;3528;3529;3530;3531;3532;3818;3819;3820;3821;3822;3823;3824;3825;3826;3827;3828;3829;3830;3831;3832;3833;3834;3835;3836;3837;3838;3839;3840;3841;3842;3843;3844;3845;3846;4213;4214;4215;4216;4217;4218;4219;4220;4221;4222;4223;4224;4225;4226;4227;4228;4229;4230;…	271;734;812;2457;2465;3355;3531;3830;4218;4276;4975;5017;5020;5022;5490;5884;6161;6350;6352;6384
sp|Q71RC2|LARP4_HUMAN	sp|Q71RC2|LARP4_HUMAN	10	10	10	sp|Q71RC2|LARP4_HUMAN La-related protein 4 OS=Homo sapiens OX=9606 GN=LARP4 PE=1 SV=3	1	10	10	10	7	10	7	10	7	10	20.6	20.6	20.6	80.595	724	724	0	101.17	By MS/MS	By MS/MS	13.5	20.6	1462800000	522440000	940400000	16				319	96;316;464;877;1022;1481;1593;1793;2065;2333	True;True;True;True;True;True;True;True;True;True	105;344;503;951;1107;1602;1744;1970;2267;2558	251;800;801;1146;1147;2191;2192;2193;2532;2533;2534;2535;3739;3740;4036;4516;4517;5181;5906;5907	319;977;1356;1357;1358;2590;2591;2592;2980;2981;2982;2983;4351;4352;4676;5178;5913;6781	319;977;1357;2592;2982;4351;4676;5178;5913;6781
sp|Q71UM5|RS27L_HUMAN	sp|Q71UM5|RS27L_HUMAN	5	2	2	sp|Q71UM5|RS27L_HUMAN 40S ribosomal protein S27-like OS=Homo sapiens OX=9606 GN=RPS27L PE=1 SV=3	1	5	2	2	5	4	2	2	2	2	40.5	14.3	14.3	9.4771	84	84	0	25.883	By MS/MS	By MS/MS	40.5	39.3	2300800000	1024300000	1276400000	4				320	317;318;1468;1497;1887	True;True;False;False;False	345;346;1588;1619;1620;2070	802;803;804;805;806;807;3705;3706;3777;3778;3779;3780;3781;4729	978;979;980;981;4322;4398;4399;4400;4401;4402;5430	979;981;4322;4399;5430	158	33
sp|Q7L2E3|DHX30_HUMAN	sp|Q7L2E3|DHX30_HUMAN	31	31	31	sp|Q7L2E3|DHX30_HUMAN ATP-dependent RNA helicase DHX30 OS=Homo sapiens OX=9606 GN=DHX30 PE=1 SV=1	1	31	31	31	20	31	20	31	20	31	35.6	35.6	35.6	133.94	1194	1194	0	290.68	By MS/MS	By MS/MS	20.9	35.6	4057500000	1165200000	2892200000	63				321	101;119;203;208;245;311;335;345;352;366;456;512;562;802;816;1017;1128;1131;1427;1437;1462;1490;1641;1642;1655;1869;1898;2197;2332;2403;2405	True;True;True;True;True;True;True;True;True;True;True;True;True;True;True;True;True;True;True;True;True;True;True;True;True;True;True;True;True;True;True	111;131;220;225;266;339;365;375;382;397;495;554;608;868;869;885;1102;1222;1225;1547;1557;1582;1611;1612;1796;1797;1798;1815;1816;2052;2081;2407;2557;2633;2635	269;270;312;313;314;315;506;507;515;516;611;785;786;863;883;894;923;1120;1121;1306;1307;1419;1996;1997;1998;1999;2028;2521;2522;2829;2830;2831;2832;2839;3596;3613;3695;3696;3764;3765;3766;3767;4150;4151;4152;4153;4154;4202;4203;4204;4205;4688;4689;4690;4691;4761;4762;5527;5528;5904;5905;6090;6092;6093	349;350;392;393;394;395;396;640;641;650;757;964;1058;1078;1079;1090;1091;1125;1328;1539;1540;1680;2381;2382;2383;2384;2419;2420;2965;2966;3301;3302;3303;3304;3313;4184;4198;4311;4312;4383;4384;4385;4386;4387;4793;4794;4795;4834;4835;4836;5380;5381;5382;5383;5384;5385;5386;5387;5464;5465;6307;6308;6309;6310;6311;6777;6778;6779;6780;6992;6994	350;395;640;650;757;964;1058;1078;1090;1125;1328;1539;1680;2381;2420;2966;3304;3313;4184;4198;4312;4385;4793;4794;4834;5383;5465;6310;6777;6992;6994	328;329;330;331;332;333	229;266;329;590;694;1020
sp|Q7L2J0|MEPCE_HUMAN	sp|Q7L2J0|MEPCE_HUMAN	4	4	4	sp|Q7L2J0|MEPCE_HUMAN 7SK snRNA methylphosphate capping enzyme OS=Homo sapiens OX=9606 GN=MEPCE PE=1 SV=1	1	4	4	4	3	4	3	4	3	4	8.6	8.6	8.6	74.354	689	689	0	6.667	By MS/MS	By MS/MS	7	8.6	238530000	61783000	176750000	6				322	259;703;865;2444	True;True;True;True	281;763;938;2678	638;639;1768;2162;2163;6193;6194	786;787;2100;2562;7112;7113	787;2100;2562;7113
sp|Q7L3T8|SYPM_HUMAN	sp|Q7L3T8|SYPM_HUMAN	1	1	1	sp|Q7L3T8|SYPM_HUMAN Probable proline--tRNA ligase, mitochondrial OS=Homo sapiens OX=9606 GN=PARS2 PE=1 SV=1	1	1	1	1	1	1	1	1	1	1	2.5	2.5	2.5	53.262	475	475	1	-2	By matching	By MS/MS	2.5	2.5	106190000	24512000	81676000	0	+			323	601	TRUE	649	1489;1490	1759	1759	334	206
sp|Q7Z2W4|ZCCHV_HUMAN	sp|Q7Z2W4|ZCCHV_HUMAN	5	5	5	sp|Q7Z2W4|ZCCHV_HUMAN Zinc finger CCCH-type antiviral protein 1 OS=Homo sapiens OX=9606 GN=ZC3HAV1 PE=1 SV=3	1	5	5	5	2	5	2	5	2	5	8.6	8.6	8.6	101.43	902	902	0	19.094	By MS/MS	By MS/MS	3.1	8.6	175880000	37096000	138780000	6				324	193;450;1600;2069;2254	True;True;True;True;True	210;486;1752;2272;2470	486;487;1100;4056;5191;5192;5193;5709	621;1303;4704;5928;5929;6536	621;1303;4704;5929;6536
sp|Q7Z417|NUFP2_HUMAN	sp|Q7Z417|NUFP2_HUMAN	12	12	12	sp|Q7Z417|NUFP2_HUMAN Nuclear fragile X mental retardation-interacting protein 2 OS=Homo sapiens OX=9606 GN=NUFIP2 PE=1 SV=1	1	12	12	12	4	12	4	12	4	12	28.3	28.3	28.3	76.12	695	695	0	323.31	By MS/MS	By MS/MS	9.8	28.3	826420000	148560000	677860000	14				325	36;373;409;505;976;1002;1647;1773;1989;2152;2165;2366	True;True;True;True;True;True;True;True;True;True;True;True	41;404;443;546;1054;1084;1803;1950;2185;2359;2374;2593	80;939;1031;1290;2425;2488;2489;4162;4163;4479;4994;5419;5452;5453;5985;5986	89;1141;1235;1521;2858;2925;2926;4802;4803;5133;5706;6185;6220;6221;6863;6864	89;1141;1235;1521;2858;2925;4803;5133;5706;6185;6221;6864	335;336;337	245;669;690
sp|Q7Z7K6|CENPV_HUMAN	sp|Q7Z7K6|CENPV_HUMAN	1	1	1	sp|Q7Z7K6|CENPV_HUMAN Centromere protein V OS=Homo sapiens OX=9606 GN=CENPV PE=1 SV=1	1	1	1	1	0	1	0	1	0	1	4.7	4.7	4.7	29.946	275	275	0.0069444	0.14124		By MS/MS	0	4.7	27200000	0	27200000	1				326	1382	TRUE	1494	3463	4022	4022
sp|Q86TG7|PEG10_HUMAN	sp|Q86TG7|PEG10_HUMAN	1	1	1	sp|Q86TG7|PEG10_HUMAN Retrotransposon-derived protein PEG10 OS=Homo sapiens OX=9606 GN=PEG10 PE=1 SV=2	1	1	1	1	1	1	1	1	1	1	2.4	2.4	2.4	80.172	708	708	0	7.4067	By MS/MS	By MS/MS	2.4	2.4	30156000	8213300	21942000	2				327	525	TRUE	567	1335;1336	1569;1570	1570
sp|Q86V81|THOC4_HUMAN	sp|Q86V81|THOC4_HUMAN	1	1	1	sp|Q86V81|THOC4_HUMAN THO complex subunit 4 OS=Homo sapiens OX=9606 GN=ALYREF PE=1 SV=3	1	1	1	1	0	1	0	1	0	1	7	7	7	26.888	257	257	0	12.907		By MS/MS	0	7	28411000	0	28411000	1				328	1813	TRUE	1992	4563	5224	5224
sp|Q86X24|HORM1_HUMAN	sp|Q86X24|HORM1_HUMAN	1	1	1	sp|Q86X24|HORM1_HUMAN HORMA domain-containing protein 1 OS=Homo sapiens OX=9606 GN=HORMAD1 PE=1 SV=1	1	1	1	1	1	1	1	1	1	1	2.8	2.8	2.8	45.2	394	394	1	-2	By matching	By MS/MS	2.8	2.8	194750000	48379000	146370000	1	+			329	2198	TRUE	2408	5529;5530	6312	6312	338	11
sp|Q8IX01|SUGP2_HUMAN	sp|Q8IX01|SUGP2_HUMAN	1	1	1	sp|Q8IX01|SUGP2_HUMAN SURP and G-patch domain-containing protein 2 OS=Homo sapiens OX=9606 GN=SUGP2 PE=1 SV=2	1	1	1	1	0	1	0	1	0	1	1.1	1.1	1.1	120.21	1082	1082	0.0075949	0.35971		By MS/MS	0	1.1	8455200	0	8455200	1				330	156	TRUE	171	400	514	514
sp|Q8IY81|SPB1_HUMAN	sp|Q8IY81|SPB1_HUMAN	9	9	9	sp|Q8IY81|SPB1_HUMAN pre-rRNA 2-O-ribose RNA methyltransferase FTSJ3 OS=Homo sapiens OX=9606 GN=FTSJ3 PE=1 SV=2	1	9	9	9	4	8	4	8	4	8	16.5	16.5	16.5	96.557	847	847	0	23.292	By MS/MS	By MS/MS	8.5	13.8	482450000	102450000	380000000	12				331	41;116;183;219;897;981;1063;1469;1808	True;True;True;True;True;True;True;True;True	46;128;200;238;971;1059;1152;1589;1987	115;306;461;550;2253;2254;2436;2437;2637;2638;3707;3708;4553	140;387;595;682;2661;2662;2872;3107;3108;4323;4324;4325;5209	140;387;595;682;2662;2872;3108;4324;5209	339	375
sp|Q8IZL8|PELP1_HUMAN	sp|Q8IZL8|PELP1_HUMAN	15	15	15	sp|Q8IZL8|PELP1_HUMAN Proline-, glutamic acid- and leucine-rich protein 1 OS=Homo sapiens OX=9606 GN=PELP1 PE=1 SV=2	1	15	15	15	6	15	6	15	6	15	23.7	23.7	23.7	119.7	1130	1130	0	57.166	By MS/MS	By MS/MS	9	23.7	1194800000	250670000	944180000	23				332	3;23;151;665;800;1108;1241;1330;1387;1393;1423;1625;2147;2270;2397	True;True;True;True;True;True;True;True;True;True;True;True;True;True;True	4;26;166;723;866;1200;1344;1440;1500;1508;1543;1779;2353;2487;2627	9;10;11;50;393;1674;1675;1991;1992;2769;2770;3156;3157;3348;3477;3501;3587;3588;4114;5397;5398;5744;6081	9;10;11;12;48;505;1995;1996;2375;2376;3239;3240;3241;3678;3900;3901;4040;4069;4179;4763;6167;6582;6983	12;48;505;1995;2376;3240;3678;3900;4040;4069;4179;4763;6167;6582;6983	340;341;342;343	671;677;683;689
sp|Q8N3K9|CMYA5_HUMAN	sp|Q8N3K9|CMYA5_HUMAN	1	1	1	sp|Q8N3K9|CMYA5_HUMAN Cardiomyopathy-associated protein 5 OS=Homo sapiens OX=9606 GN=CMYA5 PE=1 SV=3	1	1	1	1	1	1	1	1	1	1	0.2	0.2	0.2	449.21	4069	4069	0.007177	0.18527	By MS/MS	By MS/MS	0.2	0.2	870960000	513720000	357240000	5				333	1282	TRUE	1388	3247;3248;3249;3250;3251;3252;3253	3780;3781;3782;3783;3784;3785	3780
sp|Q8N3U4|STAG2_HUMAN	sp|Q8N3U4|STAG2_HUMAN	4	4	4	sp|Q8N3U4|STAG2_HUMAN Cohesin subunit SA-2 OS=Homo sapiens OX=9606 GN=STAG2 PE=1 SV=3	1	4	4	4	4	1	4	1	4	1	3.9	3.9	3.9	141.32	1231	1231	0.0027778	0.72495	By MS/MS	By matching	3.9	1	272540000	246700000	25831000	3				334	872;1025;1854;2243	True;True;True;True	945;1110;2035;2458	2178;2545;2546;4649;5686	2580;3002;5332;6508	2580;3002;5332;6508	344	139
sp|Q8N9T8|KRI1_HUMAN	sp|Q8N9T8|KRI1_HUMAN	7	7	7	sp|Q8N9T8|KRI1_HUMAN Protein KRI1 homolog OS=Homo sapiens OX=9606 GN=KRI1 PE=1 SV=3	1	7	7	7	1	7	1	7	1	7	15.4	15.4	15.4	82.597	703	703	0	22.547	By MS/MS	By MS/MS	2	15.4	122150000	17952000	104200000	9				335	67;167;413;567;1263;1429;2035	True;True;True;True;True;True;True	74;183;447;613;1367;1549;2236	182;421;1036;1426;3201;3599;3600;5101	230;542;543;1241;1687;3729;4187;4188;5828	230;542;1241;1687;3729;4187;5828
sp|Q8NC51|PAIRB_HUMAN	sp|Q8NC51|PAIRB_HUMAN	29	29	29	sp|Q8NC51|PAIRB_HUMAN Plasminogen activator inhibitor 1 RNA-binding protein OS=Homo sapiens OX=9606 GN=SERBP1 PE=1 SV=2	1	29	29	29	28	29	28	29	28	29	68.1	68.1	68.1	44.965	408	408	0	323.31	By MS/MS	By MS/MS	68.1	68.1	66869000000	20007000000	46862000000	110				336	382;426;427;506;507;579;584;690;691;722;723;1091;1111;1155;1156;1159;1165;1665;1666;1719;1785;1857;1866;1899;1926;1950;2007;2058;2063	True;True;True;True;True;True;True;True;True;True;True;True;True;True;True;True;True;True;True;True;True;True;True;True;True;True;True;True;True	413;461;462;547;548;549;625;632;750;751;782;783;1183;1203;1251;1252;1255;1261;1826;1827;1892;1962;2039;2048;2082;2110;2138;2139;2204;2205;2260;2265	963;964;1057;1058;1059;1060;1291;1292;1293;1294;1295;1296;1297;1298;1299;1446;1447;1448;1460;1461;1743;1744;1745;1746;1747;1748;1803;1804;1805;1806;1807;1808;2720;2721;2722;2775;2776;2901;2902;2903;2904;2905;2906;2907;2908;2909;2910;2911;2912;2913;2914;2915;2916;2917;2918;2919;2920;2921;2922;2923;2924;2928;2929;2930;2931;2932;2944;2945;2946;2947;2948;4225;4226;4227;4228;4366;4367;4368;4369;4501;4…	1171;1172;1265;1266;1522;1523;1524;1525;1526;1527;1528;1711;1712;1713;1724;1725;2076;2077;2078;2079;2138;2139;2140;2141;2142;3196;3197;3245;3246;3247;3383;3384;3385;3386;3387;3388;3389;3390;3391;3392;3393;3394;3395;3396;3397;3398;3399;3400;3401;3402;3403;3404;3405;3406;3407;3408;3409;3410;3411;3412;3413;3414;3415;3416;3417;3418;3419;3420;3424;3425;3426;3427;3428;3429;3430;3449;3450;3451;3452;3453…	1171;1265;1266;1522;1527;1712;1724;2076;2079;2140;2142;3196;3247;3402;3411;3427;3451;4859;4860;5007;5159;5337;5370;5466;5540;5616;5744;5876;5902	345;346	288;340
sp|Q8NCA5|FA98A_HUMAN;sp|Q52LJ0|FA98B_HUMAN	sp|Q8NCA5|FA98A_HUMAN	5;1	5;1	5;1	sp|Q8NCA5|FA98A_HUMAN Protein FAM98A OS=Homo sapiens OX=9606 GN=FAM98A PE=1 SV=2	2	5	5	5	3	5	3	5	3	5	10.4	10.4	10.4	55.272	518	518;433	0	109.94	By MS/MS	By MS/MS	4.8	10.4	311000000	88511000	222490000	7				337	168;927;1074;1249;1879	True;True;True;True;True	184;1003;1163;1353;2062	422;423;2315;2666;2667;3174;3175;4715	544;545;2734;3137;3138;3696;5420	544;2734;3138;3696;5420
sp|Q8NEY1|NAV1_HUMAN	sp|Q8NEY1|NAV1_HUMAN	1	1	1	sp|Q8NEY1|NAV1_HUMAN Neuron navigator 1 OS=Homo sapiens OX=9606 GN=NAV1 PE=1 SV=2	1	1	1	1	1	1	1	1	1	1	1	1	1	202.47	1877	1877	0.007109	0.16731	By MS/MS	By MS/MS	1	1	1785500000	1400300000	385130000	8				338	1281	TRUE	1386;1387	3239;3240;3241;3242;3243;3244;3245;3246	3771;3772;3773;3774;3775;3776;3777;3778;3779	3771	347	493
sp|Q8TDD1|DDX54_HUMAN	sp|Q8TDD1|DDX54_HUMAN	17	17	17	sp|Q8TDD1|DDX54_HUMAN ATP-dependent RNA helicase DDX54 OS=Homo sapiens OX=9606 GN=DDX54 PE=1 SV=2	1	17	17	17	10	17	10	17	10	17	30.8	30.8	30.8	98.594	881	881	0	73.07	By MS/MS	By MS/MS	14.8	30.8	1786200000	473900000	1312300000	27				339	19;75;202;246;340;503;749;760;851;1731;1763;1764;1807;2056;2251;2390;2402	True;True;True;True;True;True;True;True;True;True;True;True;True;True;True;True;True	21;82;219;267;370;543;544;812;823;921;1905;1939;1940;1986;2258;2466;2620;2632	42;43;201;202;504;505;612;613;872;873;874;875;1285;1286;1287;1878;1912;2124;2125;4395;4456;4457;4458;4459;4460;4552;5147;5701;5702;6070;6089	39;40;41;250;251;639;758;759;760;1066;1067;1068;1517;1518;2248;2291;2524;2525;5031;5102;5103;5104;5105;5106;5208;5872;6528;6529;6530;6974;6991	41;251;639;760;1068;1518;2248;2291;2524;5031;5103;5106;5208;5872;6530;6974;6991	348;349;350	479;537;716
sp|Q8TDN6|BRX1_HUMAN	sp|Q8TDN6|BRX1_HUMAN	13	13	13	sp|Q8TDN6|BRX1_HUMAN Ribosome biogenesis protein BRX1 homolog OS=Homo sapiens OX=9606 GN=BRIX1 PE=1 SV=2	1	13	13	13	11	13	11	13	11	13	50.4	50.4	50.4	41.401	353	353	0	208.53	By MS/MS	By MS/MS	45	50.4	3811400000	1211100000	2600300000	33				340	309;492;617;832;833;951;987;1299;1607;1732;1759;1891;2172	True;True;True;True;True;True;True;True;True;True;True;True;True	337;532;666;901;902;1028;1029;1065;1406;1407;1759;1906;1934;2074;2382	781;1261;1262;1538;1539;2054;2055;2056;2057;2058;2059;2060;2061;2369;2370;2371;2372;2373;2374;2453;2454;3283;3284;3285;3286;4067;4396;4397;4449;4450;4740;4741;4742;5465;5466;5467;5468	956;1493;1494;1495;1496;1816;1817;1818;1819;2448;2449;2450;2451;2452;2792;2793;2794;2795;2796;2888;3812;3813;3814;3815;4713;5032;5033;5034;5035;5096;5440;5441;6232;6233;6234;6235	956;1496;1819;2449;2450;2794;2888;3813;4713;5033;5096;5441;6234	351;352	109;264
sp|Q8TEB1|DCA11_HUMAN	sp|Q8TEB1|DCA11_HUMAN	3	3	3	sp|Q8TEB1|DCA11_HUMAN DDB1- and CUL4-associated factor 11 OS=Homo sapiens OX=9606 GN=DCAF11 PE=1 SV=1	1	3	3	3	1	3	1	3	1	3	7.9	7.9	7.9	61.669	546	546	0	1.2353	By MS/MS	By MS/MS	2.4	7.9	69062000	25621000	43441000	4				341	1046;2206;2334	True;True;True	1134;2416;2559	2599;5547;5548;5908	3066;6329;6330;6782	3066;6330;6782
sp|Q8WTT2|NOC3L_HUMAN	sp|Q8WTT2|NOC3L_HUMAN	3	3	3	sp|Q8WTT2|NOC3L_HUMAN Nucleolar complex protein 3 homolog OS=Homo sapiens OX=9606 GN=NOC3L PE=1 SV=1	1	3	3	3	1	3	1	3	1	3	6.1	6.1	6.1	92.547	800	800	0	1.2554	By matching	By MS/MS	1.4	6.1	62968000	15252000	47716000	4				342	429;569;2512	True;True;True	464;615;2750	1063;1064;1429;6337	1268;1693;7281;7282	1268;1693;7281
sp|Q8WWM7|ATX2L_HUMAN	sp|Q8WWM7|ATX2L_HUMAN	10	10	10	sp|Q8WWM7|ATX2L_HUMAN Ataxin-2-like protein OS=Homo sapiens OX=9606 GN=ATXN2L PE=1 SV=2	1	10	10	10	5	10	5	10	5	10	14.1	14.1	14.1	113.37	1075	1075	0	31.844	By MS/MS	By MS/MS	6.2	14.1	680120000	83463000	596660000	16				343	47;431;586;668;778;782;1547;1850;1864;2169	True;True;True;True;True;True;True;True;True;True	54;466;634;726;842;846;1683;2029;2030;2046;2378	132;133;1067;1068;1463;1464;1680;1681;1946;1947;1955;1956;1957;3916;4641;4642;4676;5461	155;1270;1727;2002;2003;2004;2327;2328;2338;2339;2340;4546;4547;5324;5325;5367;6227	155;1270;1727;2003;2328;2339;4546;5324;5367;6227	353;354;355	1;183;191
sp|Q8WXX5|DNJC9_HUMAN	sp|Q8WXX5|DNJC9_HUMAN	2	2	2	sp|Q8WXX5|DNJC9_HUMAN DnaJ homolog subfamily C member 9 OS=Homo sapiens OX=9606 GN=DNAJC9 PE=1 SV=1	1	2	2	2	1	2	1	2	1	2	5	5	5	29.909	260	260	0.0076531	0.3804	By MS/MS	By MS/MS	4.6	5	78520000	18268000	60251000	2				344	487;1094	True;True	527;1186	1251;1252;2728	1481;1482;3203	1482;3203
sp|Q92499|DDX1_HUMAN	sp|Q92499|DDX1_HUMAN	9	9	9	sp|Q92499|DDX1_HUMAN ATP-dependent RNA helicase DDX1 OS=Homo sapiens OX=9606 GN=DDX1 PE=1 SV=2	1	9	9	9	4	8	4	8	4	8	18.1	18.1	18.1	82.431	740	740	0	33.146	By MS/MS	By MS/MS	6.9	16.2	686720000	222330000	464380000	14				345	474;595;727;730;734;794;904;2143;2319	True;True;True;True;True;True;True;True;True	513;643;788;791;796;860;979;2349;2543	1225;1226;1479;1480;1820;1834;1847;1982;2270;5390;5863;5864	1445;1446;1447;1448;1746;2158;2159;2160;2186;2205;2206;2368;2684;6155;6734	1448;1746;2160;2186;2205;2368;2684;6155;6734	356	152
sp|Q92522|H1X_HUMAN	sp|Q92522|H1X_HUMAN	5	5	5	sp|Q92522|H1X_HUMAN Histone H1.10 OS=Homo sapiens OX=9606 GN=H1-10 PE=1 SV=1	1	5	5	5	4	5	4	5	4	5	26.3	26.3	26.3	22.487	213	213	0	28.256	By MS/MS	By MS/MS	17.8	26.3	1226900000	288710000	938150000	9				346	132;673;1865;2091;2509	True;True;True;True;True	144;733;2047;2294;2747	337;338;1705;1706;4677;4678;5235;6330;6331	431;432;2022;2023;5368;5369;5974;5975;7274;7275;7276	431;2023;5368;5974;7274	357	17
sp|Q92552|RT27_HUMAN	sp|Q92552|RT27_HUMAN	2	2	2	sp|Q92552|RT27_HUMAN 28S ribosomal protein S27, mitochondrial OS=Homo sapiens OX=9606 GN=MRPS27 PE=1 SV=3	1	2	2	2	0	2	0	2	0	2	6.3	6.3	6.3	47.611	414	414	0	18.042		By MS/MS	0	6.3	35846000	0	35846000	2				347	418;1486	True;True	452;1607	1043;3755	1248;4372	1248;4372
sp|Q92598|HS105_HUMAN	sp|Q92598|HS105_HUMAN	1	1	1	sp|Q92598|HS105_HUMAN Heat shock protein 105 kDa OS=Homo sapiens OX=9606 GN=HSPH1 PE=1 SV=1	1	1	1	1	1	0	1	0	1	0	1.6	1.6	1.6	96.864	858	858	0.0070093	0.15206	By MS/MS		1.6	0	20905000	20905000	0	1				348	73	TRUE	80	198	245	245
sp|Q92615|LAR4B_HUMAN	sp|Q92615|LAR4B_HUMAN	1	1	1	sp|Q92615|LAR4B_HUMAN La-related protein 4B OS=Homo sapiens OX=9606 GN=LARP4B PE=1 SV=3	1	1	1	1	0	1	0	1	0	1	2.3	2.3	2.3	80.551	738	738	0	1.11		By MS/MS	0	2.3	22809000	0	22809000	1				349	2175	TRUE	2385	5475	6239	6239
sp|Q92804|RBP56_HUMAN	sp|Q92804|RBP56_HUMAN	2	2	1	sp|Q92804|RBP56_HUMAN TATA-binding protein-associated factor 2N OS=Homo sapiens OX=9606 GN=TAF15 PE=1 SV=1	1	2	2	1	0	2	0	2	0	1	5.4	5.4	3	61.829	592	592	0.0028653	0.79951		By MS/MS	0	5.4	47729000	0	47729000	2				350	688;1981	True;True	748;2176	1739;4980	2071;5691	2071;5691	358	368
sp|Q92841|DDX17_HUMAN	sp|Q92841|DDX17_HUMAN	4	1	1	sp|Q92841|DDX17_HUMAN Probable ATP-dependent RNA helicase DDX17 OS=Homo sapiens OX=9606 GN=DDX17 PE=1 SV=2	1	4	1	1	2	4	0	1	0	1	6.3	1.6	1.6	80.272	729	729	0.0029499	0.94304	By matching	By MS/MS	3.2	6.3	0	0	0	1				351	148;815;1545;2353	False;False;False;True	163;884;1681;2580	382;383;2027;3912;3913;5966	484;485;2418;4543;6837	484;2418;4543;6837	26;27	330;333
sp|Q92900|RENT1_HUMAN	sp|Q92900|RENT1_HUMAN	13	13	13	sp|Q92900|RENT1_HUMAN Regulator of nonsense transcripts 1 OS=Homo sapiens OX=9606 GN=UPF1 PE=1 SV=2	1	13	13	13	4	13	4	13	4	13	15.9	15.9	15.9	124.34	1129	1129	0	44.479	By MS/MS	By MS/MS	5.4	15.9	378080000	83346000	294740000	15				352	228;277;284;384;387;510;535;1380;1733;2233;2240;2387;2457	True;True;True;True;True;True;True;True;True;True;True;True;True	247;301;308;415;418;552;579;1492;1907;2445;2455;2617;2692	567;690;706;967;976;977;1303;1304;1362;3459;3460;3461;4398;5661;5681;5682;6060;6219	704;844;865;1174;1182;1534;1535;1536;1537;1604;4019;4020;5036;6476;6505;6957;7141	704;844;865;1174;1182;1537;1604;4020;5036;6476;6505;6957;7141
sp|Q969Q0|RL36L_HUMAN	sp|Q969Q0|RL36L_HUMAN	6	1	1	sp|Q969Q0|RL36L_HUMAN 60S ribosomal protein L36a-like OS=Homo sapiens OX=9606 GN=RPL36AL PE=1 SV=3	1	6	1	1	5	6	1	1	1	1	39.6	9.4	9.4	12.469	106	106	0	3.4031	By MS/MS	By MS/MS	38.7	39.6	150420000	19975000	130450000	2				353	744;839;840;1174;1265;1821	True;False;False;False;False;False	807;908;909;1271;1369;2000	1867;1868;2076;2077;2078;2079;2972;3203;3204;4576;4577	2231;2232;2471;2472;2473;3475;3731;3732;5236;5237	2232;2472;2473;3475;3732;5237
sp|Q969S3|ZN622_HUMAN	sp|Q969S3|ZN622_HUMAN	13	13	13	sp|Q969S3|ZN622_HUMAN Zinc finger protein 622 OS=Homo sapiens OX=9606 GN=ZNF622 PE=1 SV=1	1	13	13	13	9	13	9	13	9	13	34.4	34.4	34.4	54.271	477	477	0	173.72	By MS/MS	By MS/MS	24.7	34.4	1664900000	441120000	1223800000	22				354	114;207;295;440;526;574;754;1196;1441;1639;1694;1973;2258	True;True;True;True;True;True;True;True;True;True;True;True;True	126;224;322;476;568;620;817;1297;1561;1793;1867;2167;2474;2475	300;513;514;747;1084;1085;1086;1337;1338;1438;1439;1896;1897;1898;1899;1900;1901;3058;3618;3619;4144;4145;4318;4319;4960;5720;5721;5722;5723	381;648;649;918;1290;1291;1292;1571;1701;2279;2280;2281;2282;3565;4202;4203;4787;4953;5670;6549;6550;6551;6552	381;649;918;1291;1571;1701;2282;3565;4203;4787;4953;5670;6551	359;360;361;362	39;128;325;381
sp|Q969Y2|GTPB3_HUMAN	sp|Q969Y2|GTPB3_HUMAN	1	1	1	sp|Q969Y2|GTPB3_HUMAN tRNA modification GTPase GTPBP3, mitochondrial OS=Homo sapiens OX=9606 GN=GTPBP3 PE=1 SV=2	1	1	1	1	1	1	1	1	1	1	4.5	4.5	4.5	52.058	492	492	0.0071942	0.19485	By MS/MS	By MS/MS	4.5	4.5	183310000	66198000	117110000	2				355	1412	TRUE	1530	3537;3538	4111;4112	4112
sp|Q96CT7|CC124_HUMAN	sp|Q96CT7|CC124_HUMAN	3	3	3	sp|Q96CT7|CC124_HUMAN Coiled-coil domain-containing protein 124 OS=Homo sapiens OX=9606 GN=CCDC124 PE=1 SV=1	1	3	3	3	2	3	2	3	2	3	18.4	18.4	18.4	25.835	223	223	0	16.099	By MS/MS	By MS/MS	10.3	18.4	262210000	49002000	213210000	3				356	6;2158;2354	True;True;True	7;2366;2581	15;16;5437;5967;5968	16;17;6204;6838;6839	17;6204;6838
sp|Q96D46|NMD3_HUMAN	sp|Q96D46|NMD3_HUMAN	4	4	4	sp|Q96D46|NMD3_HUMAN 60S ribosomal export protein NMD3 OS=Homo sapiens OX=9606 GN=NMD3 PE=1 SV=1	1	4	4	4	2	4	2	4	2	4	9.5	9.5	9.5	57.603	503	503	0	1.3148	By MS/MS	By MS/MS	5.2	9.5	209640000	71994000	137650000	4				357	1123;1349;2081;2141	True;True;True;True	1217;1460;2284;2347	2807;3386;3387;5214;5215;5387	3278;3944;3945;5955;6151	3278;3945;5955;6151
sp|Q96G21|IMP4_HUMAN	sp|Q96G21|IMP4_HUMAN	1	1	1	sp|Q96G21|IMP4_HUMAN U3 small nucleolar ribonucleoprotein protein IMP4 OS=Homo sapiens OX=9606 GN=IMP4 PE=1 SV=1	1	1	1	1	0	1	0	1	0	1	4.8	4.8	4.8	33.756	291	291	0	12.21		By MS/MS	0	4.8	25430000	0	25430000	1				358	2335	TRUE	2560	5909	6783	6783
sp|Q96GA3|LTV1_HUMAN	sp|Q96GA3|LTV1_HUMAN	4	4	4	sp|Q96GA3|LTV1_HUMAN Protein LTV1 homolog OS=Homo sapiens OX=9606 GN=LTV1 PE=1 SV=1	1	4	4	4	3	4	3	4	3	4	10.5	10.5	10.5	54.854	475	475	0	21.382	By MS/MS	By MS/MS	6.9	10.5	171340000	74432000	96904000	6				359	336;1220;1430;1892	True;True;True;True	366;1322;1550;2075	864;865;3115;3601;3602;4743;4744	1059;1060;1061;3636;4189;5442;5443;5444	1061;3636;4189;5443
sp|Q96GM8|TOE1_HUMAN	sp|Q96GM8|TOE1_HUMAN	1	1	1	sp|Q96GM8|TOE1_HUMAN Target of EGR1 protein 1 OS=Homo sapiens OX=9606 GN=TOE1 PE=1 SV=1	1	1	1	1	0	1	0	1	0	1	2.9	2.9	2.9	56.547	510	510	0.0075188	0.32535		By MS/MS	0	2.9	0	0	0	1				360	118	TRUE	130	311	391	391
sp|Q96HS1|PGAM5_HUMAN	sp|Q96HS1|PGAM5_HUMAN	3	3	3	sp|Q96HS1|PGAM5_HUMAN Serine/threonine-protein phosphatase PGAM5, mitochondrial OS=Homo sapiens OX=9606 GN=PGAM5 PE=1 SV=2	1	3	3	3	1	3	1	3	1	3	12.5	12.5	12.5	32.004	289	289	0	4.4793	By MS/MS	By MS/MS	4.2	12.5	69287000	0	69287000	4				361	1689;1704;1721	True;True;True	1861;1877;1894	4308;4309;4337;4372	4940;4941;4974;5012	4941;4974;5012
sp|Q96JB1|DYH8_HUMAN	sp|Q96JB1|DYH8_HUMAN	1	1	1	sp|Q96JB1|DYH8_HUMAN Dynein axonemal heavy chain 8 OS=Homo sapiens OX=9606 GN=DNAH8 PE=1 SV=2	1	1	1	1	1	1	1	1	1	1	0.2	0.2	0.2	514.66	4490	4490	0.0073529	0.23007	By matching	By MS/MS	0.2	0.2	61771000	6581700	55189000	0				362	997	TRUE	1076	2475;2476	2911	2911
sp|Q96ME7|ZN512_HUMAN	sp|Q96ME7|ZN512_HUMAN	2	2	2	sp|Q96ME7|ZN512_HUMAN Zinc finger protein 512 OS=Homo sapiens OX=9606 GN=ZNF512 PE=1 SV=2	1	2	2	2	0	2	0	2	0	2	5.3	5.3	5.3	64.681	567	567	0	37.724		By MS/MS	0	5.3	14408000	0	14408000	2				363	916;1301	True;True	992;1409	2298;3288	2717;3817	2717;3817
sp|Q96PB7|NOE3_HUMAN	sp|Q96PB7|NOE3_HUMAN	1	1	1	sp|Q96PB7|NOE3_HUMAN Noelin-3 OS=Homo sapiens OX=9606 GN=OLFM3 PE=1 SV=1	1	1	1	1	0	1	0	1	0	1	1.5	1.5	1.5	54.929	478	478	1	-2		By MS/MS	0	1.5	0	0	0	1	+			364	1567	TRUE	1713	3972	4610	4610	363	1
sp|Q96PK6|RBM14_HUMAN	sp|Q96PK6|RBM14_HUMAN	1	1	1	sp|Q96PK6|RBM14_HUMAN RNA-binding protein 14 OS=Homo sapiens OX=9606 GN=RBM14 PE=1 SV=2	1	1	1	1	0	1	0	1	0	1	2.4	2.4	2.4	69.491	669	669	0.0070258	0.15284		By MS/MS	0	2.4	0	0	0	1				365	955	TRUE	1033	2379	2801	2801
sp|Q96PM5|ZN363_HUMAN	sp|Q96PM5|ZN363_HUMAN	3	3	3	sp|Q96PM5|ZN363_HUMAN RING finger and CHY zinc finger domain-containing protein 1 OS=Homo sapiens OX=9606 GN=RCHY1 PE=1 SV=1	1	3	3	3	3	0	3	0	3	0	13.4	13.4	13.4	30.11	261	261	0	11.471	By MS/MS		13.4	0	107620000	107620000	0	3				366	400;919;2415	True;True;True	434;995;2645	1010;2301;6114	1212;2720;7014	1212;2720;7014
sp|Q99575|POP1_HUMAN	sp|Q99575|POP1_HUMAN	16	16	16	sp|Q99575|POP1_HUMAN Ribonucleases P/MRP protein subunit POP1 OS=Homo sapiens OX=9606 GN=POP1 PE=1 SV=2	1	16	16	16	10	16	10	16	10	16	24.5	24.5	24.5	114.71	1024	1024	0	24.91	By MS/MS	By MS/MS	16.2	24.5	1325200000	452490000	872670000	24				367	16;79;195;765;1008;1027;1160;1187;1327;1342;1673;1933;1960;2070;2381;2482	True;True;True;True;True;True;True;True;True;True;True;True;True;True;True;True	18;87;212;828;1092;1112;1256;1287;1437;1453;1835;2119;2150;2273;2611;2718	37;38;215;216;489;490;1920;1921;2504;2505;2549;2550;2933;3027;3028;3344;3376;4240;4241;4851;4852;4927;4928;5194;5195;6043;6269	36;268;269;623;624;625;626;2302;2947;2948;3005;3431;3533;3534;3535;3536;3897;3932;3933;4874;4875;5567;5637;5638;5930;6933;7194	36;268;626;2302;2948;3005;3431;3533;3897;3933;4874;5567;5637;5930;6933;7194
sp|Q99623|PHB2_HUMAN	sp|Q99623|PHB2_HUMAN	1	1	1	sp|Q99623|PHB2_HUMAN Prohibitin-2 OS=Homo sapiens OX=9606 GN=PHB2 PE=1 SV=2	1	1	1	1	1	1	1	1	1	1	4	4	4	33.296	299	299	0.0027248	0.63283	By MS/MS	By MS/MS	4	4	19537000	5091400	14445000	2				368	1045	TRUE	1133	2597;2598	3064;3065	3065
sp|Q99643|C560_HUMAN	sp|Q99643|C560_HUMAN	1	1	1	sp|Q99643|C560_HUMAN Succinate dehydrogenase cytochrome b560 subunit, mitochondrial OS=Homo sapiens OX=9606 GN=SDHC PE=1 SV=1	1	1	1	1	1	0	1	0	1	0	4.1	4.1	4.1	18.61	169	169	1	-2	By MS/MS		4.1	0	0	0	0	1	+			369	1510	TRUE	1635	3827	4455	4455	364	1
sp|Q99683|M3K5_HUMAN	sp|Q99683|M3K5_HUMAN	1	1	1	sp|Q99683|M3K5_HUMAN Mitogen-activated protein kinase kinase kinase 5 OS=Homo sapiens OX=9606 GN=MAP3K5 PE=1 SV=1	1	1	1	1	0	1	0	1	0	1	0.9	0.9	0.9	154.54	1374	1374	0.0075567	0.33547		By MS/MS	0	0.9	0	0	0	2				370	497	TRUE	537	1272;1273	1504;1505	1504
sp|Q99848|EBP2_HUMAN	sp|Q99848|EBP2_HUMAN	9	9	9	sp|Q99848|EBP2_HUMAN Probable rRNA-processing protein EBP2 OS=Homo sapiens OX=9606 GN=EBNA1BP2 PE=1 SV=2	1	9	9	9	7	9	7	9	7	9	27.5	27.5	27.5	34.852	306	306	0	13.277	By MS/MS	By MS/MS	22.5	27.5	1651000000	258700000	1392300000	14				371	212;498;704;757;1206;1256;1752;1903;2400	True;True;True;True;True;True;True;True;True	231;538;764;820;1307;1360;1927;2086;2630	534;1274;1275;1769;1905;1906;1907;1908;3079;3080;3187;3188;3189;4436;4437;4776;4777;6085;6086	664;1506;1507;2101;2285;2286;2287;3592;3709;3710;3711;5081;5082;5482;5483;5484;6989	664;1506;2101;2286;3592;3711;5082;5482;6989	365	140
sp|Q9BQ39|DDX50_HUMAN	sp|Q9BQ39|DDX50_HUMAN	7	5	5	sp|Q9BQ39|DDX50_HUMAN ATP-dependent RNA helicase DDX50 OS=Homo sapiens OX=9606 GN=DDX50 PE=1 SV=1	1	7	5	5	5	6	3	4	3	4	15.3	11.7	11.7	82.564	737	737	0	39.068	By MS/MS	By MS/MS	9.6	13.8	153520000	37344000	116170000	7				372	435;748;772;1417;1463;1609;1711	False;True;True;True;True;False;True	470;811;836;1537;1583;1761;1884	1074;1075;1877;1934;1935;3580;3697;4070;4071;4348;4349	1275;1276;1277;1278;2247;2314;2315;4172;4313;4716;4717;4718;4983;4984	1278;2247;2315;4172;4313;4718;4984	366	630
sp|Q9BQ67|GRWD1_HUMAN	sp|Q9BQ67|GRWD1_HUMAN	3	3	3	sp|Q9BQ67|GRWD1_HUMAN Glutamate-rich WD repeat-containing protein 1 OS=Homo sapiens OX=9606 GN=GRWD1 PE=1 SV=1	1	3	3	3	1	3	1	3	1	3	11.4	11.4	11.4	49.419	446	446	0	42.323	By MS/MS	By MS/MS	3.6	11.4	240450000	45022000	195430000	4				373	22;177;1397	True;True;True	25;194;1512	49;444;3507;3508	47;569;4075;4076	47;569;4076	367	300
sp|Q9BQG0|MBB1A_HUMAN	sp|Q9BQG0|MBB1A_HUMAN	9	9	9	sp|Q9BQG0|MBB1A_HUMAN Myb-binding protein 1A OS=Homo sapiens OX=9606 GN=MYBBP1A PE=1 SV=2	1	9	9	9	5	9	5	9	5	9	8.8	8.8	8.8	148.85	1328	1328	0	10.495	By MS/MS	By MS/MS	4.5	8.8	371110000	57151000	313960000	9				374	70;128;169;333;465;1394;1920;2350;2430	True;True;True;True;True;True;True;True;True	77;140;185;363;504;1509;2104;2577;2662	191;192;330;424;855;856;1148;1149;3502;4814;4815;5962;6161;6162	237;413;546;1046;1359;4070;5530;6834;7075;7076	237;413;546;1046;1359;4070;5530;6834;7075	368	10
sp|Q9BRJ6|CG050_HUMAN	sp|Q9BRJ6|CG050_HUMAN	4	4	4	sp|Q9BRJ6|CG050_HUMAN Uncharacterized protein C7orf50 OS=Homo sapiens OX=9606 GN=C7orf50 PE=1 SV=1	1	4	4	4	2	4	2	4	2	4	30.4	30.4	30.4	22.083	194	194	0	39.086	By MS/MS	By MS/MS	17	30.4	333540000	57148000	276390000	7				375	383;479;689;1974	True;True;True;True	414;518;749;2168	965;966;1235;1740;1741;1742;4961	1173;1460;2072;2073;2074;2075;5671	1173;1460;2075;5671
sp|Q9BRS2|RIOK1_HUMAN	sp|Q9BRS2|RIOK1_HUMAN	1	1	1	sp|Q9BRS2|RIOK1_HUMAN Serine/threonine-protein kinase RIO1 OS=Homo sapiens OX=9606 GN=RIOK1 PE=1 SV=2	1	1	1	1	1	1	1	1	1	1	2.1	2.1	2.1	65.582	568	568	0.0027322	0.6405	By matching	By MS/MS	2.1	2.1	22148000	7058500	15089000	1				376	2385	TRUE	2615	6057;6058	6955	6955
sp|Q9BRT6|LLPH_HUMAN	sp|Q9BRT6|LLPH_HUMAN	2	2	2	sp|Q9BRT6|LLPH_HUMAN Protein LLP homolog OS=Homo sapiens OX=9606 GN=LLPH PE=1 SV=1	1	2	2	2	1	2	1	2	1	2	21.7	21.7	21.7	15.225	129	129	0	12.816	By matching	By MS/MS	9.3	21.7	137570000	26258000	111320000	4				377	368;2171	True;True	399;2380;2381	926;927;5463;5464	1129;6229;6230;6231	1129;6230	369	97
sp|Q9BU76|MMTA2_HUMAN	sp|Q9BU76|MMTA2_HUMAN	1	1	1	sp|Q9BU76|MMTA2_HUMAN Multiple myeloma tumor-associated protein 2 OS=Homo sapiens OX=9606 GN=MMTAG2 PE=1 SV=1	1	1	1	1	0	1	0	1	0	1	5.3	5.3	5.3	29.411	263	263	0.0052493	0.49257		By MS/MS	0	5.3	14469000	0	14469000	2				378	2291	TRUE	2513	5802	6650;6651	6651
sp|Q9BUJ2|HNRL1_HUMAN	sp|Q9BUJ2|HNRL1_HUMAN	4	4	4	sp|Q9BUJ2|HNRL1_HUMAN Heterogeneous nuclear ribonucleoprotein U-like protein 1 OS=Homo sapiens OX=9606 GN=HNRNPUL1 PE=1 SV=2	1	4	4	4	1	4	1	4	1	4	6.5	6.5	6.5	95.737	856	856	0	30.872	By MS/MS	By MS/MS	1.8	6.5	87629000	26634000	60995000	5				379	100;862;1695;2432	True;True;True;True	110;934;1868;2664	268;2157;4320;4321;6165	348;2557;4954;4955;7081	348;2557;4955;7081
sp|Q9BV38|WDR18_HUMAN	sp|Q9BV38|WDR18_HUMAN	6	6	6	sp|Q9BV38|WDR18_HUMAN WD repeat-containing protein 18 OS=Homo sapiens OX=9606 GN=WDR18 PE=1 SV=2	1	6	6	6	4	5	4	5	4	5	19.4	19.4	19.4	47.405	432	432	0	5.6625	By MS/MS	By MS/MS	12.7	16.9	343350000	78322000	265030000	7				380	859;903;1314;2095;2132;2259	True;True;True;True;True;True	931;978;1423;2298;2336;2476	2152;2153;2268;2269;3319;5244;5245;5357;5724	2552;2682;2683;3871;5982;6117;6553	2552;2683;3871;5982;6117;6553	370	387
sp|Q9BVP2|GNL3_HUMAN	sp|Q9BVP2|GNL3_HUMAN	14	14	14	sp|Q9BVP2|GNL3_HUMAN Guanine nucleotide-binding protein-like 3 OS=Homo sapiens OX=9606 GN=GNL3 PE=1 SV=2	1	14	14	14	6	14	6	14	6	14	34.2	34.2	34.2	61.992	549	549	0	245.75	By MS/MS	By MS/MS	15.8	34.2	3498100000	851840000	2646300000	30				381	243;301;496;509;779;1140;1148;1149;1203;1378;1762;1786;2033;2328	True;True;True;True;True;True;True;True;True;True;True;True;True;True	264;329;536;551;843;1234;1243;1244;1304;1490;1937;1938;1963;2234;2553	607;758;1270;1271;1301;1302;1948;2864;2865;2866;2867;2883;2884;3070;3456;3457;4454;4455;4503;4504;5095;5096;5097;5098;5894;5895;5896;5897	753;754;931;1503;1531;1532;1533;2329;3344;3345;3346;3361;3362;3579;4016;4017;5099;5100;5101;5160;5161;5162;5815;5816;5817;5818;6761;6762;6763;6764;6765;6766;6767	754;931;1503;1532;2329;3345;3361;3362;3579;4017;5101;5162;5817;6765	371;372;373;374	106;279;286;334
sp|Q9BXS6|NUSAP_HUMAN	sp|Q9BXS6|NUSAP_HUMAN	2	2	2	sp|Q9BXS6|NUSAP_HUMAN Nucleolar and spindle-associated protein 1 OS=Homo sapiens OX=9606 GN=NUSAP1 PE=1 SV=1	1	2	2	2	0	2	0	2	0	2	5.4	5.4	5.4	49.451	441	441	1	-2		By MS/MS	0	5.4	17360000	0	17360000	2	+			382	838;1930	True;True	907;2116	2075;4846	2470;5562	2470;5562	375	216
sp|Q9BYG3|MK67I_HUMAN	sp|Q9BYG3|MK67I_HUMAN	6	6	6	sp|Q9BYG3|MK67I_HUMAN MKI67 FHA domain-interacting nucleolar phosphoprotein OS=Homo sapiens OX=9606 GN=NIFK PE=1 SV=1	1	6	6	6	1	5	1	5	1	5	30.4	30.4	30.4	34.222	293	293	0	130.54	By MS/MS	By MS/MS	4.8	25.6	103480000	14870000	88607000	6				383	420;735;1038;1169;2050;2226	True;True;True;True;True;True	454;797;1125;1265;2252;2438	1046;1848;2577;2956;5133;5134;5644	1251;2207;3046;3460;5860;5861;6459	1251;2207;3046;3460;5861;6459	376	106
sp|Q9BZE4|GTPB4_HUMAN	sp|Q9BZE4|GTPB4_HUMAN	16	16	16	sp|Q9BZE4|GTPB4_HUMAN GTP-binding protein 4 OS=Homo sapiens OX=9606 GN=GTPBP4 PE=1 SV=3	1	16	16	16	13	16	13	16	13	16	32.6	32.6	32.6	73.964	634	634	0	323.31	By MS/MS	By MS/MS	28.7	32.6	5072900000	1696000000	3376800000	42				384	20;265;521;522;953;1139;1236;1254;1269;1425;1460;1685;1729;2013;2441;2524	True;True;True;True;True;True;True;True;True;True;True;True;True;True;True;True	22;23;287;563;564;1031;1233;1339;1358;1373;1545;1580;1854;1855;1903;2211;2212;2675;2762;2763	44;45;46;47;648;649;1327;1328;1329;1330;2376;2860;2861;2862;2863;3145;3146;3147;3148;3183;3184;3210;3590;3591;3692;3693;4294;4295;4296;4297;4388;4389;4390;5050;5051;5052;6184;6185;6186;6370;6371;6372;6373	42;43;44;45;795;796;1561;1562;1563;1564;2798;3339;3340;3341;3342;3343;3665;3666;3667;3704;3705;3706;3738;4181;4307;4308;4309;4927;4928;4929;4930;5027;5028;5764;5765;5766;7101;7102;7103;7104;7105;7314;7315;7316;7317	43;795;1562;1563;2798;3343;3667;3706;3738;4181;4309;4930;5028;5766;7105;7316	377;378;379;380	238;255;420;531
sp|Q9GZR7|DDX24_HUMAN	sp|Q9GZR7|DDX24_HUMAN	4	4	4	sp|Q9GZR7|DDX24_HUMAN ATP-dependent RNA helicase DDX24 OS=Homo sapiens OX=9606 GN=DDX24 PE=1 SV=1	1	4	4	4	2	3	2	3	2	3	6.4	6.4	6.4	96.331	859	859	0.007371	0.23257	By MS/MS	By MS/MS	3.4	4.3	115780000	43994000	71786000	4				385	860;1081;1802;2396	True;True;True;True	932;1171;1980;2626	2154;2691;4539;6079;6080	2553;2554;3166;5196;6982	2553;3166;5196;6982
sp|Q9GZS3|WDR61_HUMAN	sp|Q9GZS3|WDR61_HUMAN	1	1	1	sp|Q9GZS3|WDR61_HUMAN WD repeat-containing protein 61 OS=Homo sapiens OX=9606 GN=WDR61 PE=1 SV=1	1	1	1	1	0	1	0	1	0	1	5.2	5.2	5.2	33.58	305	305	0.0091954	0.13406		By MS/MS	0	5.2	50824000	0	50824000	1				386	511	TRUE	553	1305	1538	1538
sp|Q9H089|LSG1_HUMAN	sp|Q9H089|LSG1_HUMAN	3	3	3	sp|Q9H089|LSG1_HUMAN Large subunit GTPase 1 homolog OS=Homo sapiens OX=9606 GN=LSG1 PE=1 SV=2	1	3	3	3	3	3	3	3	3	3	5.8	5.8	5.8	75.225	658	658	0	2.1422	By matching	By MS/MS	5.8	5.8	179270000	56277000	122990000	3				387	287;337;1942	True;True;True	312;367;2130	720;721;866;867;4871;4872	888;1062;5590	888;1062;5590
sp|Q9H0A0|NAT10_HUMAN	sp|Q9H0A0|NAT10_HUMAN	10	10	10	sp|Q9H0A0|NAT10_HUMAN RNA cytidine acetyltransferase OS=Homo sapiens OX=9606 GN=NAT10 PE=1 SV=2	1	10	10	10	1	10	1	10	1	10	12.4	12.4	12.4	115.73	1025	1025	0	94.32	By matching	By MS/MS	0.8	12.4	766240000	50328000	715910000	11				388	123;184;421;1264;1290;1402;1818;2027;2176;2359	True;True;True;True;True;True;True;True;True;True	135;201;455;1368;1396;1517;1997;2226;2386;2586	320;462;1047;3202;3264;3265;3514;4572;5081;5476;5974	401;596;1252;1253;3730;3796;4083;5232;5797;6240;6854	401;596;1252;3730;3796;4083;5232;5797;6240;6854	381;382;383	530;650;958
sp|Q9H0M0|WWP1_HUMAN	sp|Q9H0M0|WWP1_HUMAN	1	1	1	sp|Q9H0M0|WWP1_HUMAN NEDD4-like E3 ubiquitin-protein ligase WWP1 OS=Homo sapiens OX=9606 GN=WWP1 PE=1 SV=1	1	1	1	1	0	1	0	1	0	1	1.4	1.4	1.4	105.2	922	922	0.0069767	0.14554		By MS/MS	0	1.4	50547000	0	50547000	1				389	1310	TRUE	1418	3312	3865	3865
sp|Q9H4L4|SENP3_HUMAN	sp|Q9H4L4|SENP3_HUMAN	2	2	2	sp|Q9H4L4|SENP3_HUMAN Sentrin-specific protease 3 OS=Homo sapiens OX=9606 GN=SENP3 PE=1 SV=2	1	2	2	2	0	2	0	2	0	2	4.5	4.5	4.5	65.009	574	574	0	13.068		By MS/MS	0	4.5	0	0	0	2				390	766;1266	True;True	829;1370	1922;3205	2303;3733	2303;3733
sp|Q9H6F5|CCD86_HUMAN	sp|Q9H6F5|CCD86_HUMAN	4	4	4	sp|Q9H6F5|CCD86_HUMAN Coiled-coil domain-containing protein 86 OS=Homo sapiens OX=9606 GN=CCDC86 PE=1 SV=1	1	4	4	4	3	3	3	3	3	3	13.3	13.3	13.3	40.235	360	360	0	5.4053	By MS/MS	By MS/MS	13.3	8.6	174190000	52850000	121340000	6				391	129;130;353;1308	True;True;True;True	141;142;383;1416	331;332;333;895;896;3310	414;415;416;417;1092;3863	414;417;1092;3863
sp|Q9H6R4|NOL6_HUMAN	sp|Q9H6R4|NOL6_HUMAN	6	6	6	sp|Q9H6R4|NOL6_HUMAN Nucleolar protein 6 OS=Homo sapiens OX=9606 GN=NOL6 PE=1 SV=2	1	6	6	6	2	6	2	6	2	6	7.3	7.3	7.3	127.59	1146	1146	0	44.294	By MS/MS	By MS/MS	2.5	7.3	213640000	42267000	171370000	7				392	173;395;543;1232;1438;2392	True;True;True;True;True;True	190;428;587;1335;1558;2622	438;439;998;1373;1374;3137;3614;6073	565;1199;1618;1619;3657;4199;6976	565;1199;1619;3657;4199;6976	384	947
sp|Q9H6S0|YTDC2_HUMAN	sp|Q9H6S0|YTDC2_HUMAN	7	7	7	sp|Q9H6S0|YTDC2_HUMAN 3-5 RNA helicase YTHDC2 OS=Homo sapiens OX=9606 GN=YTHDC2 PE=1 SV=2	1	7	7	7	3	7	3	7	3	7	7.5	7.5	7.5	160.25	1430	1430	0	57.689	By MS/MS	By MS/MS	2.6	7.5	353740000	120060000	233680000	12				393	93;367;774;961;1242;1819;1968	True;True;True;True;True;True;True	102;398;838;1039;1345;1998;2161	246;924;925;1938;1939;2389;3158;3159;4573;4951	305;1126;1127;1128;2318;2319;2811;2812;3679;5233;5234;5662	305;1127;2318;2811;3679;5233;5662
sp|Q9H6W3|RIOX1_HUMAN	sp|Q9H6W3|RIOX1_HUMAN	3	3	3	sp|Q9H6W3|RIOX1_HUMAN Ribosomal oxygenase 1 OS=Homo sapiens OX=9606 GN=RIOX1 PE=1 SV=2	1	3	3	3	2	3	2	3	2	3	6.1	6.1	6.1	71.085	641	641	0	2.2596	By MS/MS	By MS/MS	3.9	6.1	88000000	0	88000000	5				394	1311;1518;2205	True;True;True	1419;1645;2415	3313;3851;3852;5545;5546	3866;4482;4483;6327;6328	3866;4483;6328	385	1
sp|Q9H7E2|TDRD3_HUMAN	sp|Q9H7E2|TDRD3_HUMAN	1	1	1	sp|Q9H7E2|TDRD3_HUMAN Tudor domain-containing protein 3 OS=Homo sapiens OX=9606 GN=TDRD3 PE=1 SV=1	1	1	1	1	0	1	0	1	0	1	2	2	2	73.184	651	651	0.0072115	0.19507		By MS/MS	0	2	0	0	0	1				395	2049	TRUE	2251	5132	5859	5859
sp|Q9H8H2|DDX31_HUMAN	sp|Q9H8H2|DDX31_HUMAN	2	2	2	sp|Q9H8H2|DDX31_HUMAN Probable ATP-dependent RNA helicase DDX31 OS=Homo sapiens OX=9606 GN=DDX31 PE=1 SV=2	1	2	2	2	1	2	1	2	1	2	2.7	2.7	2.7	94.086	851	851	0	5.6634	By MS/MS	By MS/MS	1.4	2.7	44049000	0	44049000	3				396	475;2115	True;True	514;2318	1227;1228;5285	1449;1450;6030	1450;6030
sp|Q9HCE1|MOV10_HUMAN	sp|Q9HCE1|MOV10_HUMAN	7	7	7	sp|Q9HCE1|MOV10_HUMAN Helicase MOV-10 OS=Homo sapiens OX=9606 GN=MOV10 PE=1 SV=2	1	7	7	7	5	7	5	7	5	7	10	10	10	113.67	1003	1003	0	33.695	By MS/MS	By MS/MS	7.1	10	544140000	173640000	370500000	10				397	441;539;847;1259;1385;1708;2362	True;True;True;True;True;True;True	477;583;916;1363;1497;1498;1881;2589	1087;1088;1366;1367;2100;2101;3193;3194;3474;3475;4342;5978;5979	1293;1608;1609;2494;3716;3717;4037;4038;4979;6858	1293;1608;2494;3716;4037;4979;6858	386	351
sp|Q9NPE3|NOP10_HUMAN	sp|Q9NPE3|NOP10_HUMAN	1	1	1	sp|Q9NPE3|NOP10_HUMAN H/ACA ribonucleoprotein complex subunit 3 OS=Homo sapiens OX=9606 GN=NOP10 PE=1 SV=1	1	1	1	1	0	1	0	1	0	1	20.3	20.3	20.3	7.7059	64	64	0	4.7704		By MS/MS	0	20.3	18300000	0	18300000	1				398	1525	TRUE	1653	3864	4499	4499	387	1
sp|Q9NQ55|SSF1_HUMAN	sp|Q9NQ55|SSF1_HUMAN	3	3	3	sp|Q9NQ55|SSF1_HUMAN Suppressor of SWI4 1 homolog OS=Homo sapiens OX=9606 GN=PPAN PE=2 SV=1	1	3	3	3	2	3	2	3	2	3	8	8	8	53.193	473	473	0	18.284	By MS/MS	By MS/MS	5.5	8	177960000	24596000	153370000	6				399	1418;2124;2313	True;True;True	1538;2328;2537	3581;5338;5339;5851;5852	4173;6091;6092;6716;6717;6718	4173;6092;6718
sp|Q9NQ90|ANO2_HUMAN	sp|Q9NQ90|ANO2_HUMAN	1	1	1	sp|Q9NQ90|ANO2_HUMAN Anoctamin-2 OS=Homo sapiens OX=9606 GN=ANO2 PE=1 SV=2	1	1	1	1	1	1	1	1	1	1	1.2	1.2	1.2	113.97	1003	1003	1	-2	By MS/MS	By matching	1.2	1.2	60365000	20305000	40060000	0	+			400	844	TRUE	913	2094;2095	2488	2488	388	40
sp|Q9NQZ2|SAS10_HUMAN	sp|Q9NQZ2|SAS10_HUMAN	1	1	1	sp|Q9NQZ2|SAS10_HUMAN Something about silencing protein 10 OS=Homo sapiens OX=9606 GN=UTP3 PE=1 SV=1	1	1	1	1	0	1	0	1	0	1	4.6	4.6	4.6	54.557	479	479	0	7.6603		By MS/MS	0	4.6	15573000	0	15573000	1				401	1824	TRUE	2003	4582	5243	5243
sp|Q9NR30|DDX21_HUMAN	sp|Q9NR30|DDX21_HUMAN	38	38	36	sp|Q9NR30|DDX21_HUMAN Nucleolar RNA helicase 2 OS=Homo sapiens OX=9606 GN=DDX21 PE=1 SV=5	1	38	38	36	36	37	36	37	34	35	55.4	55.4	52	87.343	783	783	0	323.31	By MS/MS	By MS/MS	51.7	55.3	17129000000	5364900000	11764000000	96				402	18;51;154;344;358;392;428;435;490;523;677;747;820;899;964;1064;1087;1133;1147;1323;1329;1369;1465;1594;1609;1611;1758;1919;1937;1938;1944;2088;2089;2112;2137;2140;2150;2438	True;True;True;True;True;True;True;True;True;True;True;True;True;True;True;True;True;True;True;True;True;True;True;True;True;True;True;True;True;True;True;True;True;True;True;True;True;True	20;58;169;374;389;424;463;470;530;565;737;810;889;973;1042;1153;1178;1227;1242;1432;1439;1481;1585;1745;1761;1764;1933;2103;2123;2124;2125;2132;2291;2292;2315;2341;2346;2357;2671	40;41;144;145;396;397;881;882;904;905;991;992;1061;1062;1074;1075;1256;1257;1258;1331;1332;1718;1719;1720;1875;1876;2034;2035;2259;2395;2396;2639;2640;2707;2708;2844;2845;2881;2882;3336;3337;3346;3347;3436;3437;3438;3439;3440;3699;3700;4037;4038;4039;4040;4041;4070;4071;4080;4081;4447;4448;4813;4859;4860;4861;4862;4863;4874;4875;4876;4877;5229;5230;5231;5232;5233;5278;5279;5368;5369;5385;5386;541…	38;169;508;509;510;511;1073;1074;1075;1076;1077;1099;1100;1101;1102;1103;1104;1194;1195;1267;1275;1276;1277;1278;1486;1487;1488;1565;1566;2038;2039;2040;2041;2042;2043;2246;2427;2428;2670;2818;3109;3110;3184;3319;3320;3358;3359;3360;3886;3887;3888;3899;3994;3995;3996;3997;3998;4316;4317;4677;4678;4679;4680;4681;4682;4683;4684;4716;4717;4718;4724;4725;4726;4727;5094;5095;5529;5576;5577;5578;5579;5…	38;169;508;1076;1101;1195;1267;1278;1486;1565;2043;2246;2427;2670;2818;3110;3184;3320;3360;3886;3899;3994;4317;4683;4718;4726;5094;5529;5577;5582;5596;5968;5970;6023;6132;6150;6179;7093	389;390;391;392	17;69;344;347
sp|Q9NRW3|ABC3C_HUMAN;sp|Q8IUX4|ABC3F_HUMAN;sp|Q96AK3|ABC3D_HUMAN	sp|Q9NRW3|ABC3C_HUMAN;sp|Q8IUX4|ABC3F_HUMAN;sp|Q96AK3|ABC3D_HUMAN	2;1;1	2;1;1	2;1;1	sp|Q9NRW3|ABC3C_HUMAN DNA dC->dU-editing enzyme APOBEC-3C OS=Homo sapiens OX=9606 GN=APOBEC3C PE=1 SV=2;sp|Q8IUX4|ABC3F_HUMAN DNA dC->dU-editing enzyme APOBEC-3F OS=Homo sapiens OX=9606 GN=APOBEC3F PE=1 SV=3;sp|Q96AK3|ABC3D_HUMAN DNA dC->dU-editing enzyme	3	2	2	2	2	2	2	2	2	2	13.7	13.7	13.7	22.826	190	190;373;386	0	3.2346	By MS/MS	By MS/MS	13.7	13.7	200900000	81144000	119760000	3				403	889;1509	True;True	963;1634	2236;2237;2238;2239;3825;3826	2648;2649;2650;4454	2648;4454
sp|Q9NRX1|PNO1_HUMAN	sp|Q9NRX1|PNO1_HUMAN	3	3	3	sp|Q9NRX1|PNO1_HUMAN RNA-binding protein PNO1 OS=Homo sapiens OX=9606 GN=PNO1 PE=1 SV=1	1	3	3	3	3	2	3	2	3	2	16.3	16.3	16.3	27.924	252	252	0	16.545	By MS/MS	By MS/MS	16.3	11.9	110630000	46876000	63752000	5				404	954;1749;2323	True;True;True	1032;1923;2548	2377;2378;4427;4428;5882	2799;2800;5069;5070;6747	2799;5070;6747
sp|Q9NUL3|STAU2_HUMAN	sp|Q9NUL3|STAU2_HUMAN	2	2	2	sp|Q9NUL3|STAU2_HUMAN Double-stranded RNA-binding protein Staufen homolog 2 OS=Homo sapiens OX=9606 GN=STAU2 PE=1 SV=2	1	2	2	2	0	2	0	2	0	2	4.9	4.9	4.9	62.608	570	570	0	12.894		By MS/MS	0	4.9	38181000	0	38181000	2				405	122;2407	True;True	134;2637	319;6095	400;6996	400;6996
sp|Q9NUQ6|SPS2L_HUMAN	sp|Q9NUQ6|SPS2L_HUMAN	4	4	4	sp|Q9NUQ6|SPS2L_HUMAN SPATS2-like protein OS=Homo sapiens OX=9606 GN=SPATS2L PE=1 SV=2	1	4	4	4	3	4	3	4	3	4	10	10	10	61.728	558	558	0	1.1769	By MS/MS	By MS/MS	7	10	101650000	4100800	97549000	5				406	347;1467;1859;2192	True;True;True;True	377;1587;2041;2402	886;3703;3704;4661;4662;5518;5519	1081;4320;4321;5347;6297	1081;4321;5347;6297	393;394	306;309
sp|Q9NVU7|SDA1_HUMAN	sp|Q9NVU7|SDA1_HUMAN	2	2	2	sp|Q9NVU7|SDA1_HUMAN Protein SDA1 homolog OS=Homo sapiens OX=9606 GN=SDAD1 PE=1 SV=3	1	2	2	2	0	2	0	2	0	2	3.5	3.5	3.5	79.87	687	687	0	3.2456		By MS/MS	0	3.5	11330000	0	11330000	2				407	1424;2181	True;True	1544;2391	3589;5488	4180;6257	4180;6257
sp|Q9NW13|RBM28_HUMAN	sp|Q9NW13|RBM28_HUMAN	8	8	8	sp|Q9NW13|RBM28_HUMAN RNA-binding protein 28 OS=Homo sapiens OX=9606 GN=RBM28 PE=1 SV=3	1	8	8	8	4	7	4	7	4	7	14.5	14.5	14.5	85.737	759	759	0	30.282	By MS/MS	By MS/MS	7.1	12.5	361250000	46513000	314730000	11				408	82;238;679;791;1347;1814;1901;1963	True;True;True;True;True;True;True;True	90;258;739;857;1458;1993;2084;2153	220;593;1722;1977;3382;3383;4564;4770;4771;4772;4773;4933;4934	272;740;2045;2363;3941;3942;5225;5473;5474;5475;5476;5643;5644	272;740;2045;2363;3942;5225;5475;5644
sp|Q9NWT1|PK1IP_HUMAN	sp|Q9NWT1|PK1IP_HUMAN	2	2	2	sp|Q9NWT1|PK1IP_HUMAN p21-activated protein kinase-interacting protein 1 OS=Homo sapiens OX=9606 GN=PAK1IP1 PE=1 SV=2	1	2	2	2	1	2	1	2	1	2	7.7	7.7	7.7	43.963	392	392	0	1.1683	By MS/MS	By MS/MS	2.8	7.7	75047000	24430000	50617000	3				409	694;922	True;True	754;998	1753;1754;2308	2085;2086;2728	2086;2728
sp|Q9NWU5|RM22_HUMAN	sp|Q9NWU5|RM22_HUMAN	1	1	1	sp|Q9NWU5|RM22_HUMAN 39S ribosomal protein L22, mitochondrial OS=Homo sapiens OX=9606 GN=MRPL22 PE=1 SV=1	1	1	1	1	0	1	0	1	0	1	6.3	6.3	6.3	23.64	206	206	0.0052219	0.47812		By MS/MS	0	6.3	27691000	0	27691000	1				410	1485	TRUE	1606	3754	4371	4371
sp|Q9NX58|LYAR_HUMAN	sp|Q9NX58|LYAR_HUMAN	11	11	11	sp|Q9NX58|LYAR_HUMAN Cell growth-regulating nucleolar protein OS=Homo sapiens OX=9606 GN=LYAR PE=1 SV=2	1	11	11	11	8	11	8	11	8	11	37.7	37.7	37.7	43.614	379	379	0	108.28	By MS/MS	By MS/MS	27.7	37.7	2628900000	707530000	1921300000	18				411	491;515;1541;1582;1951;1952;2302;2325;2338;2339;2344	True;True;True;True;True;True;True;True;True;True;True	531;557;1677;1733;2140;2141;2526;2550;2565;2566;2571	1259;1260;1311;1312;1313;1314;3907;3908;4006;4907;4908;4909;4910;5831;5832;5889;5918;5919;5920;5921;5922;5923;5946;5947	1489;1490;1491;1492;1544;1545;1546;4537;4538;4539;4645;5620;5621;5622;5623;6692;6757;6792;6793;6794;6795;6818;6819	1491;1544;4538;4645;5620;5623;6692;6757;6793;6795;6818	395	287
sp|Q9NXF1|TEX10_HUMAN	sp|Q9NXF1|TEX10_HUMAN	6	6	6	sp|Q9NXF1|TEX10_HUMAN Testis-expressed protein 10 OS=Homo sapiens OX=9606 GN=TEX10 PE=1 SV=2	1	6	6	6	1	6	1	6	1	6	9.8	9.8	9.8	105.67	929	929	0	49.345	By MS/MS	By MS/MS	1.4	9.8	285490000	30662000	254820000	8				412	1053;1229;1434;2047;2349;2491	True;True;True;True;True;True	1141;1332;1554;2249;2576;2729	2613;3133;3609;5128;5129;5961;6289	3082;3653;4194;5854;5855;6833;7218;7219	3082;3653;4194;5855;6833;7218
sp|Q9NXR8|ING3_HUMAN	sp|Q9NXR8|ING3_HUMAN	1	1	1	sp|Q9NXR8|ING3_HUMAN Inhibitor of growth protein 3 OS=Homo sapiens OX=9606 GN=ING3 PE=1 SV=2	1	1	1	1	1	1	1	1	1	1	4.3	4.3	4.3	46.742	418	418	0.0051813	0.43443	By MS/MS	By MS/MS	4.3	4.3	32818000000	21253000000	11564000000	16				413	1504	TRUE	1627;1628;1629	3796;3797;3798;3799;3800;3801;3802;3803;3804;3805;3806;3807;3808;3809;3810;3811;3812;3813;3814;3815	4419;4420;4421;4422;4423;4424;4425;4426;4427;4428;4429;4430;4431;4432;4433;4434;4435;4436	4419	396;397	10;16
sp|Q9NXZ2|DDX43_HUMAN	sp|Q9NXZ2|DDX43_HUMAN	1	1	1	sp|Q9NXZ2|DDX43_HUMAN Probable ATP-dependent RNA helicase DDX43 OS=Homo sapiens OX=9606 GN=DDX43 PE=1 SV=2	1	1	1	1	0	1	0	1	0	1	3.9	3.9	3.9	72.843	648	648	0	1.1044		By MS/MS	0	3.9	74661000	0	74661000	1				414	1407	TRUE	1524	3526	4100	4100
sp|Q9NY61|AATF_HUMAN	sp|Q9NY61|AATF_HUMAN	1	1	1	sp|Q9NY61|AATF_HUMAN Protein AATF OS=Homo sapiens OX=9606 GN=AATF PE=1 SV=1	1	1	1	1	0	1	0	1	0	1	3	3	3	63.132	560	560	0	1.353		By MS/MS	0	3	9535300	0	9535300	1				415	1739	TRUE	1913	4406	5044	5044
sp|Q9NZI8|IF2B1_HUMAN;sp|O00425|IF2B3_HUMAN;sp|Q9Y6M1|IF2B2_HUMAN	sp|Q9NZI8|IF2B1_HUMAN	4;1;1	4;1;1	4;1;1	sp|Q9NZI8|IF2B1_HUMAN Insulin-like growth factor 2 mRNA-binding protein 1 OS=Homo sapiens OX=9606 GN=IGF2BP1 PE=1 SV=2	3	4	4	4	0	4	0	4	0	4	9.7	9.7	9.7	63.48	577	577;579;599	0	1.8528		By MS/MS	0	9.7	87424000	0	87424000	4				416	342;1030;1400;1574	True;True;True;True	372;1117;1515;1724	878;2559;3512;3992	1071;3019;4081;4633	1071;3019;4081;4633	398	453
sp|Q9NZM5|NOP53_HUMAN	sp|Q9NZM5|NOP53_HUMAN	3	3	3	sp|Q9NZM5|NOP53_HUMAN Ribosome biogenesis protein NOP53 OS=Homo sapiens OX=9606 GN=NOP53 PE=1 SV=2	1	3	3	3	1	3	1	3	1	3	9.2	9.2	9.2	54.389	478	478	0	76.097	By MS/MS	By MS/MS	2.3	9.2	188090000	12603000	175480000	5				417	361;1936;2209	True;True;True	392;2122;2419	910;911;4858;5557	1107;1108;5575;6343;6344	1108;5575;6344
sp|Q9P287|BCCIP_HUMAN	sp|Q9P287|BCCIP_HUMAN	2	2	2	sp|Q9P287|BCCIP_HUMAN BRCA2 and CDKN1A-interacting protein OS=Homo sapiens OX=9606 GN=BCCIP PE=1 SV=1	1	2	2	2	1	2	1	2	1	2	12.4	12.4	12.4	35.979	314	314	0	11.572	By matching	By MS/MS	5.1	12.4	83744000	17423000	66322000	3				418	159;615	True;True	174;664	404;405;1533;1534	519;520;1812	519;1812
sp|Q9P2U8|VGLU2_HUMAN	sp|Q9P2U8|VGLU2_HUMAN	1	1	1	sp|Q9P2U8|VGLU2_HUMAN Vesicular glutamate transporter 2 OS=Homo sapiens OX=9606 GN=SLC17A6 PE=2 SV=1	1	1	1	1	0	1	0	1	0	1	3.3	3.3	3.3	64.392	582	582	0.0070423	0.16182		By MS/MS	0	3.3	415940000	0	415940000	1				419	1922	TRUE	2106	4818	5533	5533
sp|Q9UDY8|MALT1_HUMAN	sp|Q9UDY8|MALT1_HUMAN	1	1	1	sp|Q9UDY8|MALT1_HUMAN Mucosa-associated lymphoid tissue lymphoma translocation protein 1 OS=Homo sapiens OX=9606 GN=MALT1 PE=1 SV=1	1	1	1	1	0	1	0	1	0	1	1.7	1.7	1.7	92.271	824	824	0.0091743	0.13296		By MS/MS	0	1.7	37612000	0	37612000	1				420	2356	TRUE	2583	5970	6842	6842
sp|Q9UGY1|NOL12_HUMAN	sp|Q9UGY1|NOL12_HUMAN	2	2	2	sp|Q9UGY1|NOL12_HUMAN Nucleolar protein 12 OS=Homo sapiens OX=9606 GN=NOL12 PE=1 SV=1	1	2	2	2	1	2	1	2	1	2	8	8	8	24.663	213	213	0.0027701	0.69497	By MS/MS	By MS/MS	5.6	8	73768000	14752000	59016000	2				421	414;1543	True;True	448;1679	1037;1038;3910	1242;1243;4541	1242;4541	399	71
sp|Q9UHA3|RLP24_HUMAN	sp|Q9UHA3|RLP24_HUMAN	2	2	2	sp|Q9UHA3|RLP24_HUMAN Probable ribosome biogenesis protein RLP24 OS=Homo sapiens OX=9606 GN=RSL24D1 PE=1 SV=1	1	2	2	2	1	2	1	2	1	2	16.6	16.6	16.6	19.621	163	163	0	1.474	By MS/MS	By MS/MS	7.4	16.6	125890000	28460000	97433000	3				422	502;1577	True;True	542;1728	1283;1284;3998	1515;1516;4637	1516;4637
sp|Q9UHB9|SRP68_HUMAN	sp|Q9UHB9|SRP68_HUMAN	4	4	4	sp|Q9UHB9|SRP68_HUMAN Signal recognition particle subunit SRP68 OS=Homo sapiens OX=9606 GN=SRP68 PE=1 SV=2	1	4	4	4	1	3	1	3	1	3	9.7	9.7	9.7	70.729	627	627	0	7.6562	By MS/MS	By MS/MS	2.1	7.7	39319000	0	39319000	4				423	322;949;1207;2450	True;True;True;True	350;1026;1308;2685	818;2366;3081;6206	998;2790;3593;7125	998;2790;3593;7125
sp|Q9UIG0|BAZ1B_HUMAN	sp|Q9UIG0|BAZ1B_HUMAN	19	19	19	sp|Q9UIG0|BAZ1B_HUMAN Tyrosine-protein kinase BAZ1B OS=Homo sapiens OX=9606 GN=BAZ1B PE=1 SV=2	1	19	19	19	10	19	10	19	10	19	15.3	15.3	15.3	170.9	1483	1483	0	82.867	By MS/MS	By MS/MS	7.5	15.3	2007700000	535810000	1471900000	27				424	83;84;152;296;587;634;718;824;861;975;1279;1432;1449;1483;1831;1923;1934;2130;2501	True;True;True;True;True;True;True;True;True;True;True;True;True;True;True;True;True;True;True	91;92;167;323;635;688;778;893;933;1053;1384;1552;1569;1604;2010;2107;2120;2334;2739	221;222;394;748;1465;1596;1597;1795;1796;2042;2043;2155;2156;2424;3234;3605;3606;3672;3673;3674;3675;3749;4596;4597;4819;4820;4853;5353;5354;6312;6313;6314;6315	273;274;506;919;1728;1890;2129;2130;2434;2555;2556;2857;3766;3767;4192;4289;4290;4291;4365;5262;5263;5534;5535;5568;5569;6113;6114;7260;7261	273;274;506;919;1728;1890;2130;2434;2556;2857;3766;4192;4290;4365;5262;5535;5568;6113;7261	400;401	111;838
sp|Q9UII4|HERC5_HUMAN	sp|Q9UII4|HERC5_HUMAN	1	1	1	sp|Q9UII4|HERC5_HUMAN E3 ISG15--protein ligase HERC5 OS=Homo sapiens OX=9606 GN=HERC5 PE=1 SV=2	1	1	1	1	0	1	0	1	0	1	1.8	1.8	1.8	116.85	1024	1024	0	13.13		By MS/MS	0	1.8	24530000	0	24530000	1				425	709	TRUE	769	1778	2109	2109
sp|Q9UJZ1|STML2_HUMAN	sp|Q9UJZ1|STML2_HUMAN	1	1	1	sp|Q9UJZ1|STML2_HUMAN Stomatin-like protein 2, mitochondrial OS=Homo sapiens OX=9606 GN=STOML2 PE=1 SV=1	1	1	1	1	0	1	0	1	0	1	4.8	4.8	4.8	38.534	356	356	0	3.8617		By MS/MS	0	4.8	0	0	0	1				426	52	TRUE	59	146	170	170
sp|Q9UK99|FBX3_HUMAN	sp|Q9UK99|FBX3_HUMAN	8	8	8	sp|Q9UK99|FBX3_HUMAN F-box only protein 3 OS=Homo sapiens OX=9606 GN=FBXO3 PE=1 SV=3	1	8	8	8	7	2	7	2	7	2	21.4	21.4	21.4	54.56	471	471	0	81.412	By MS/MS	By MS/MS	20	3.2	477750000	474350000	3397600	9				427	223;417;437;686;950;1461;1499;1949	True;True;True;True;True;True;True;True	242;451;473;746;1027;1581;1622;2137	559;1042;1080;1736;2367;2368;3694;3783;3784;4885	692;1247;1284;2069;2791;4310;4404;4405;5604	692;1247;1284;2069;2791;4310;4404;5604	402	163
sp|Q9UKD2|MRT4_HUMAN	sp|Q9UKD2|MRT4_HUMAN	4	4	4	sp|Q9UKD2|MRT4_HUMAN mRNA turnover protein 4 homolog OS=Homo sapiens OX=9606 GN=MRTO4 PE=1 SV=2	1	4	4	4	1	4	1	4	1	4	18.8	18.8	18.8	27.56	239	239	0	4.52	By matching	By MS/MS	4.2	18.8	563010000	164560000	398450000	3				428	439;823;1795;2484	True;True;True;True	475;892;1972;2720	1083;2041;4520;4521;6272	1289;2433;5180;7197	1289;2433;5180;7197	403	48
sp|Q9ULX3|NOB1_HUMAN	sp|Q9ULX3|NOB1_HUMAN	1	1	1	sp|Q9ULX3|NOB1_HUMAN RNA-binding protein NOB1 OS=Homo sapiens OX=9606 GN=NOB1 PE=1 SV=1	1	1	1	1	0	1	0	1	0	1	4.1	4.1	4.1	46.674	412	412	0	3.2637		By MS/MS	0	4.1	49035000	0	49035000	2				429	1664	TRUE	1825	4224	4856;4857	4857
sp|Q9UMS4|PRP19_HUMAN	sp|Q9UMS4|PRP19_HUMAN	1	1	1	sp|Q9UMS4|PRP19_HUMAN Pre-mRNA-processing factor 19 OS=Homo sapiens OX=9606 GN=PRPF19 PE=1 SV=1	1	1	1	1	0	1	0	1	0	1	4.6	4.6	4.6	55.18	504	504	0.0072993	0.21331		By MS/MS	0	4.6	0	0	0	1				430	2413	TRUE	2643	6111	7011	7011
sp|Q9UN42|AT1B4_HUMAN	sp|Q9UN42|AT1B4_HUMAN	1	1	1	sp|Q9UN42|AT1B4_HUMAN Protein ATP1B4 OS=Homo sapiens OX=9606 GN=ATP1B4 PE=1 SV=1	1	1	1	1	1	1	1	1	1	1	3.6	3.6	3.6	41.597	357	357	1	-2	By MS/MS	By matching	3.6	3.6	145970000	76052000	69918000	1	+			431	1433	TRUE	1553	3607;3608	4193	4193	404	89
sp|Q9Y5H7|PCDA5_HUMAN;sp|Q9UN73|PCDA6_HUMAN	sp|Q9Y5H7|PCDA5_HUMAN;sp|Q9UN73|PCDA6_HUMAN	1;1	1;1	1;1	sp|Q9Y5H7|PCDA5_HUMAN Protocadherin alpha-5 OS=Homo sapiens OX=9606 GN=PCDHA5 PE=2 SV=1;sp|Q9UN73|PCDA6_HUMAN Protocadherin alpha-6 OS=Homo sapiens OX=9606 GN=PCDHA6 PE=2 SV=1	2	1	1	1	0	1	0	1	0	1	1.5	1.5	1.5	102.05	936	936;950	0.0051414	0.41296		By MS/MS	0	1.5	50698000	0	50698000	1				432	2314	TRUE	2538	5853	6719	6719
sp|Q9UN86|G3BP2_HUMAN	sp|Q9UN86|G3BP2_HUMAN	5	5	5	sp|Q9UN86|G3BP2_HUMAN Ras GTPase-activating protein-binding protein 2 OS=Homo sapiens OX=9606 GN=G3BP2 PE=1 SV=2	1	5	5	5	3	5	3	5	3	5	12.7	12.7	12.7	54.12	482	482	0	95.176	By matching	By MS/MS	6.6	12.7	342410000	50855000	291560000	5				433	1421;1638;2125;2281;2370	True;True;True;True;True	1541;1792;2329;2501;2597	3584;4142;4143;5340;5341;5774;5775;5776;5777;6008	4176;4177;4786;6093;6622;6623;6897	4176;4786;6093;6623;6897
sp|Q9UNI6|DUS12_HUMAN	sp|Q9UNI6|DUS12_HUMAN	3	3	3	sp|Q9UNI6|DUS12_HUMAN Dual specificity protein phosphatase 12 OS=Homo sapiens OX=9606 GN=DUSP12 PE=1 SV=1	1	3	3	3	1	3	1	3	1	3	13.5	13.5	13.5	37.687	340	340	0	2.4884	By matching	By MS/MS	5	13.5	158950000	13190000	145760000	3				434	1300;1506;1554	True;True;True	1408;1631;1693	3287;3818;3819;3931	3816;4439;4560	3816;4439;4560	405;406	154;168
sp|Q9UNQ2|DIM1_HUMAN	sp|Q9UNQ2|DIM1_HUMAN	5	5	5	sp|Q9UNQ2|DIM1_HUMAN Probable dimethyladenosine transferase OS=Homo sapiens OX=9606 GN=DIMT1 PE=1 SV=1	1	5	5	5	4	4	4	4	4	4	21.1	21.1	21.1	35.236	313	313	0	5.5717	By MS/MS	By MS/MS	14.1	16.9	313160000	124960000	188200000	6				435	12;1013;1439;1663;2060	True;True;True;True;True	14;1097;1559;1824;2262	27;2512;3615;3616;4222;4223;5153;5154	27;28;2956;4200;4854;4855;5878	28;2956;4200;4855;5878	407	70
sp|Q9UPS8|ANR26_HUMAN	sp|Q9UPS8|ANR26_HUMAN	1	1	1	sp|Q9UPS8|ANR26_HUMAN Ankyrin repeat domain-containing protein 26 OS=Homo sapiens OX=9606 GN=ANKRD26 PE=1 SV=4	1	1	1	1	0	1	0	1	0	1	0.4	0.4	0.4	196.41	1710	1710	0.0051948	0.46008		By MS/MS	0	0.4	59486000	0	59486000	1				436	1157	TRUE	1253	2925	3421	3421
sp|Q9UQ80|PA2G4_HUMAN	sp|Q9UQ80|PA2G4_HUMAN	16	16	16	sp|Q9UQ80|PA2G4_HUMAN Proliferation-associated protein 2G4 OS=Homo sapiens OX=9606 GN=PA2G4 PE=1 SV=3	1	16	16	16	12	16	12	16	12	16	56.3	56.3	56.3	43.786	394	394	0	323.31	By MS/MS	By MS/MS	43.1	56.3	5921000000	1337200000	4583700000	39				437	9;46;58;650;733;837;1034;1114;1489;1855;1961;1982;2023;2110;2160;2253	True;True;True;True;True;True;True;True;True;True;True;True;True;True;True;True	10;53;65;705;706;707;795;906;1121;1206;1610;2036;2151;2177;2222;2313;2368;2468;2469	20;21;130;131;158;159;1642;1643;1644;1645;1845;1846;2072;2073;2074;2566;2567;2785;3760;3761;3762;3763;4650;4651;4929;4930;4931;4981;4982;5071;5072;5073;5274;5275;5440;5707;5708	22;23;152;153;154;199;200;1956;1957;1958;1959;1960;2202;2203;2204;2467;2468;2469;3029;3030;3031;3255;4380;4381;4382;5333;5639;5640;5641;5692;5693;5786;5787;5788;5789;6014;6015;6016;6017;6208;6534;6535	23;152;199;1957;2204;2468;3031;3255;4381;5333;5639;5693;5787;6016;6208;6535	408;409;410;411	185;326;331;347
sp|Q9Y221|NIP7_HUMAN	sp|Q9Y221|NIP7_HUMAN	5	5	5	sp|Q9Y221|NIP7_HUMAN 60S ribosome subunit biogenesis protein NIP7 homolog OS=Homo sapiens OX=9606 GN=NIP7 PE=1 SV=1	1	5	5	5	2	5	2	5	2	5	35.6	35.6	35.6	20.462	180	180	0	7.8344	By MS/MS	By MS/MS	16.7	35.6	376830000	5525900	371310000	9				438	1197;1334;1563;2278;2480	True;True;True;True;True	1298;1445;1707;2498;2716	3059;3359;3360;3958;3959;5770;6261;6262;6263;6264	3566;3911;3912;4596;6617;7186;7187;7188;7189;7190	3566;3911;4596;6617;7188	412;413	1;159
sp|Q9Y224|RTRAF_HUMAN	sp|Q9Y224|RTRAF_HUMAN	3	3	3	sp|Q9Y224|RTRAF_HUMAN RNA transcription, translation and transport factor protein OS=Homo sapiens OX=9606 GN=RTRAF PE=1 SV=1	1	3	3	3	0	3	0	3	0	3	16.4	16.4	16.4	28.068	244	244	0.0026525	0.51679		By MS/MS	0	16.4	55674000	0	55674000	3				439	86;1578;1606	True;True;True	94;1729;1758	225;3999;4066	277;4638;4712	277;4638;4712
sp|Q9Y262|EIF3L_HUMAN	sp|Q9Y262|EIF3L_HUMAN	1	1	1	sp|Q9Y262|EIF3L_HUMAN Eukaryotic translation initiation factor 3 subunit L OS=Homo sapiens OX=9606 GN=EIF3L PE=1 SV=1	1	1	1	1	0	1	0	1	0	1	2.5	2.5	2.5	66.726	564	564	0.0027397	0.65477		By MS/MS	0	2.5	14916000	0	14916000	2				440	2427	TRUE	2658	6143	7049;7050	7050
sp|Q9Y265|RUVB1_HUMAN	sp|Q9Y265|RUVB1_HUMAN	2	2	2	sp|Q9Y265|RUVB1_HUMAN RuvB-like 1 OS=Homo sapiens OX=9606 GN=RUVBL1 PE=1 SV=1	1	2	2	2	1	2	1	2	1	2	5.7	5.7	5.7	50.227	456	456	0	7.9369	By MS/MS	By MS/MS	2.6	5.7	53465000	23308000	30157000	4				441	218;2113	True;True	237;2316	548;549;5280	679;680;681;6024	681;6024
sp|Q9Y2H9|MAST1_HUMAN	sp|Q9Y2H9|MAST1_HUMAN	1	1	1	sp|Q9Y2H9|MAST1_HUMAN Microtubule-associated serine/threonine-protein kinase 1 OS=Homo sapiens OX=9606 GN=MAST1 PE=1 SV=2	1	1	1	1	1	0	1	0	1	0	1.2	1.2	1.2	170.68	1570	1570	0.0091533	0.12692	By MS/MS		1.2	0	0	0	0	1				442	2022	TRUE	2221	5070	5785	5785
sp|Q9Y2R9|RT07_HUMAN	sp|Q9Y2R9|RT07_HUMAN	3	3	3	sp|Q9Y2R9|RT07_HUMAN 28S ribosomal protein S7, mitochondrial OS=Homo sapiens OX=9606 GN=MRPS7 PE=1 SV=2	1	3	3	3	2	1	2	1	2	1	15.7	15.7	15.7	28.134	242	242	0	12.153	By MS/MS	By MS/MS	11.2	4.5	28088000	9982200	18106000	3				443	1166;1371;2477	True;True;True	1262;1483;2713	2949;3443;6257	3454;4001;7180	3454;4001;7180
sp|Q9Y2S7|PDIP2_HUMAN	sp|Q9Y2S7|PDIP2_HUMAN	9	9	9	sp|Q9Y2S7|PDIP2_HUMAN Polymerase delta-interacting protein 2 OS=Homo sapiens OX=9606 GN=POLDIP2 PE=1 SV=1	1	9	9	9	9	1	9	1	9	1	30.7	30.7	30.7	42.033	368	368	0	123.35	By MS/MS	By matching	30.7	3	1331100000	1317100000	13970000	11				444	393;952;1274;1618;2048;2155;2360;2414;2465	True;True;True;True;True;True;True;True;True	425;1030;1379;1772;2250;2362;2587;2644;2700	993;994;2375;3221;4093;5130;5131;5426;5975;6112;6113;6234	1196;2797;3752;4739;5856;5857;5858;6192;6855;7012;7013;7154;7155	1196;2797;3752;4739;5856;6192;6855;7013;7155	414;415	250;252
sp|Q9Y2X3|NOP58_HUMAN	sp|Q9Y2X3|NOP58_HUMAN	2	2	2	sp|Q9Y2X3|NOP58_HUMAN Nucleolar protein 58 OS=Homo sapiens OX=9606 GN=NOP58 PE=1 SV=1	1	2	2	2	2	2	2	2	2	2	5.7	5.7	5.7	59.578	529	529	0	1.6477	By matching	By MS/MS	5.7	5.7	86679000	27832000	58846000	2				445	1337;2453	True;True	1448;2688	3364;3365;6211;6212	3917;7130	3917;7130	416	383
sp|Q9Y330|ZBT12_HUMAN	sp|Q9Y330|ZBT12_HUMAN	1	1	1	sp|Q9Y330|ZBT12_HUMAN Zinc finger and BTB domain-containing protein 12 OS=Homo sapiens OX=9606 GN=ZBTB12 PE=1 SV=1	1	1	1	1	1	1	1	1	1	1	1.7	1.7	1.7	49.147	459	459	0	1.2277	By MS/MS	By MS/MS	1.7	1.7	537390000	272660000	264730000	2				446	189	TRUE	206	475;476;477;478;479	610;611;612;613;614	611
sp|Q9Y3A4|RRP7A_HUMAN	sp|Q9Y3A4|RRP7A_HUMAN	4	4	4	sp|Q9Y3A4|RRP7A_HUMAN Ribosomal RNA-processing protein 7 homolog A OS=Homo sapiens OX=9606 GN=RRP7A PE=1 SV=2	1	4	4	4	0	4	0	4	0	4	23.6	23.6	23.6	32.334	280	280	0	10.13		By MS/MS	0	23.6	73233000	0	73233000	5				447	1010;1398;2294;2435	True;True;True;True	1094;1513;2517;2667	2508;3509;5807;6170	2951;2952;4077;6656;7087	2952;4077;6656;7087	417	177
sp|Q9Y3B9|RRP15_HUMAN	sp|Q9Y3B9|RRP15_HUMAN	1	1	1	sp|Q9Y3B9|RRP15_HUMAN RRP15-like protein OS=Homo sapiens OX=9606 GN=RRP15 PE=1 SV=2	1	1	1	1	1	1	1	1	1	1	3.9	3.9	3.9	31.484	282	282	0.0028818	0.86085	By MS/MS	By MS/MS	3.9	3.9	163900000	63810000	100090000	2				448	1953	TRUE	2142	4911;4912	5624;5625	5625
sp|Q9Y3C1|NOP16_HUMAN	sp|Q9Y3C1|NOP16_HUMAN	5	5	5	sp|Q9Y3C1|NOP16_HUMAN Nucleolar protein 16 OS=Homo sapiens OX=9606 GN=NOP16 PE=1 SV=2	1	5	5	5	4	5	4	5	4	5	38.8	38.8	38.8	21.188	178	178	0	25.601	By MS/MS	By MS/MS	30.3	38.8	736680000	112110000	624570000	11				449	138;660;1168;1803;2495	True;True;True;True;True	150;718;1264;1981;1982;2733	348;349;1668;2952;2953;2954;2955;4540;4541;4542;4543;6298;6299	443;444;1990;3456;3457;3458;3459;5197;5198;5199;5200;7230;7231	444;1990;3459;5200;7230	418	56
sp|Q9Y3I0|RTCB_HUMAN	sp|Q9Y3I0|RTCB_HUMAN	10	10	10	sp|Q9Y3I0|RTCB_HUMAN RNA-splicing ligase RtcB homolog OS=Homo sapiens OX=9606 GN=RTCB PE=1 SV=1	1	10	10	10	6	10	6	10	6	10	29.9	29.9	29.9	55.21	505	505	0	15.203	By MS/MS	By MS/MS	15.6	29.9	867300000	225870000	641430000	14				450	448;520;753;767;1491;1692;1781;2104;2187;2306	True;True;True;True;True;True;True;True;True;True	484;562;816;830;831;1613;1865;1958;2307;2397;2530	1098;1325;1326;1894;1895;1923;1924;3768;3769;4315;4492;4493;5264;5265;5505;5506;5838	1301;1560;2277;2278;2304;2305;4388;4389;4951;5149;6006;6280;6281;6700;6701	1301;1560;2277;2305;4388;4951;5149;6006;6280;6700	419;420;421	147;277;310
sp|Q9Y3P9|RBGP1_HUMAN	sp|Q9Y3P9|RBGP1_HUMAN	1	1	1	sp|Q9Y3P9|RBGP1_HUMAN Rab GTPase-activating protein 1 OS=Homo sapiens OX=9606 GN=RABGAP1 PE=1 SV=3	1	1	1	1	0	1	0	1	0	1	0.8	0.8	0.8	121.74	1069	1069	1	-2		By MS/MS	0	0.8	76744000	0	76744000	0	+			451	1517	TRUE	1644	3850	4481	4481	422	1
sp|Q9Y3U8|RL36_HUMAN	sp|Q9Y3U8|RL36_HUMAN	5	5	5	sp|Q9Y3U8|RL36_HUMAN 60S ribosomal protein L36 OS=Homo sapiens OX=9606 GN=RPL36 PE=1 SV=3	1	5	5	5	5	5	5	5	5	5	30.5	30.5	30.5	12.254	105	105	0	3.7184	By MS/MS	By MS/MS	30.5	30.5	5679100000	1933900000	3745200000	15				452	423;548;1177;1852;2499	True;True;True;True;True	457;458;593;1274;1275;2032;2033;2737	1050;1051;1052;1053;1385;1386;2981;2982;2983;2984;2985;2986;4644;4645;4646;4647;6305;6306	1257;1258;1259;1260;1261;1633;1634;3486;3487;3488;3489;5327;5328;5329;5330;7237	1261;1633;3489;5329;7237	423;424	7;97
sp|Q9Y4C8|RBM19_HUMAN	sp|Q9Y4C8|RBM19_HUMAN	2	2	2	sp|Q9Y4C8|RBM19_HUMAN Probable RNA-binding protein 19 OS=Homo sapiens OX=9606 GN=RBM19 PE=1 SV=3	1	2	2	2	0	2	0	2	0	2	2.4	2.4	2.4	107.33	960	960	0	37.842		By MS/MS	0	2.4	18863000	0	18863000	2				453	596;984	True;True	644;1062	1481;2448	1747;2885	1747;2885
sp|Q9Y4W2|LAS1L_HUMAN	sp|Q9Y4W2|LAS1L_HUMAN	5	5	5	sp|Q9Y4W2|LAS1L_HUMAN Ribosomal biogenesis protein LAS1L OS=Homo sapiens OX=9606 GN=LAS1L PE=1 SV=2	1	5	5	5	2	5	2	5	2	5	13.5	13.5	13.5	83.064	734	734	0	24.043	By MS/MS	By MS/MS	4.1	13.5	179720000	14825000	164890000	7				454	443;672;756;1370;2042	True;True;True;True;True	479;732;819;1482;2243	1091;1703;1704;1904;3441;3442;5116	1296;2020;2021;2284;3999;4000;5841	1296;2020;2284;3999;5841
sp|Q9Y5A9|YTHD2_HUMAN	sp|Q9Y5A9|YTHD2_HUMAN	2	2	2	sp|Q9Y5A9|YTHD2_HUMAN YTH domain-containing family protein 2 OS=Homo sapiens OX=9606 GN=YTHDF2 PE=1 SV=2	1	2	2	2	1	2	1	2	1	2	4	4	4	62.333	579	579	0	10.558	By MS/MS	By MS/MS	1.9	4	68700000	0	68700000	3				455	1319;1932	True;True	1428;2118	3329;4849;4850	3881;5565;5566	3881;5565
sp|Q9Y5B9|SP16H_HUMAN	sp|Q9Y5B9|SP16H_HUMAN	24	24	24	sp|Q9Y5B9|SP16H_HUMAN FACT complex subunit SPT16 OS=Homo sapiens OX=9606 GN=SUPT16H PE=1 SV=1	1	24	24	24	21	23	21	23	21	23	27.5	27.5	27.5	119.91	1047	1047	0	323.31	By MS/MS	By MS/MS	24.1	26.8	7144500000	3112000000	4032500000	50				456	15;147;221;266;315;422;472;684;887;891;918;1004;1058;1219;1592;1596;1617;1626;1640;1761;2282;2375;2459;2514	True;True;True;True;True;True;True;True;True;True;True;True;True;True;True;True;True;True;True;True;True;True;True;True	17;162;240;288;343;456;511;744;961;965;994;1086;1147;1321;1743;1747;1771;1780;1794;1795;1936;2502;2603;2604;2694;2752	33;34;35;36;380;381;553;554;650;651;798;799;1048;1049;1174;1175;1731;1732;1733;1734;2226;2242;2243;2244;2245;2300;2492;2493;2623;3114;4034;4035;4044;4045;4046;4047;4091;4092;4115;4116;4146;4147;4148;4149;4452;4453;5778;5779;6017;6018;6019;6020;6221;6222;6342;6343	33;34;35;481;482;483;684;685;797;975;976;1254;1255;1256;1383;2063;2064;2065;2066;2067;2627;2652;2653;2654;2719;2929;2930;2931;3094;3635;4675;4686;4687;4688;4689;4690;4691;4692;4738;4764;4765;4788;4789;4790;4791;4792;5098;6624;6625;6907;6908;6909;7143;7285;7286	34;482;685;797;975;1254;1383;2066;2627;2653;2719;2930;3094;3635;4675;4687;4738;4765;4791;5098;6624;6909;7143;7285	425;426;427;428	330;352;559;757
sp|Q9Y5E9|PCDBE_HUMAN	sp|Q9Y5E9|PCDBE_HUMAN	1	1	1	sp|Q9Y5E9|PCDBE_HUMAN Protocadherin beta-14 OS=Homo sapiens OX=9606 GN=PCDHB14 PE=1 SV=1	1	1	1	1	1	1	1	1	1	1	1.3	1.3	1.3	87.547	798	798	1	-2	By MS/MS	By MS/MS	1.3	1.3	0	0	0	2	+			457	1523	TRUE	1651	3860;3861	4496;4497	4496	429	1
sp|Q9Y5S1|TRPV2_HUMAN	sp|Q9Y5S1|TRPV2_HUMAN	1	1	1	sp|Q9Y5S1|TRPV2_HUMAN Transient receptor potential cation channel subfamily V member 2 OS=Homo sapiens OX=9606 GN=TRPV2 PE=1 SV=1	1	1	1	1	1	0	1	0	1	0	1.4	1.4	1.4	85.98	764	764	1	-2	By MS/MS		1.4	0	0	0	0	1	+			458	1573	TRUE	1723	3991	4632	4632	430	1
sp|Q9Y5S9|RBM8A_HUMAN	sp|Q9Y5S9|RBM8A_HUMAN	2	2	2	sp|Q9Y5S9|RBM8A_HUMAN RNA-binding protein 8A OS=Homo sapiens OX=9606 GN=RBM8A PE=1 SV=1	1	2	2	2	1	2	1	2	1	2	21.3	21.3	21.3	19.889	174	174	0	2.5152	By MS/MS	By MS/MS	6.3	21.3	62814000	30444000	32370000	3				459	38;829	True;True	43;898	84;2050;2051	93;2443;2444	93;2444	431	17
sp|Q9Y676|RT18B_HUMAN	sp|Q9Y676|RT18B_HUMAN	1	1	1	sp|Q9Y676|RT18B_HUMAN 28S ribosomal protein S18b, mitochondrial OS=Homo sapiens OX=9606 GN=MRPS18B PE=1 SV=1	1	1	1	1	1	1	1	1	1	1	8.5	8.5	8.5	29.395	258	258	0	1.4328	By matching	By MS/MS	8.5	8.5	55585000	35124000	20461000	2				460	155	TRUE	170	398;399	512;513	512
