# Supplementary material for: A non-canonical role of the inner kinetochore in regulating sister-chromatid cohesion at centromeres
Source: EMBO J. 2024 May 7;43(12):7. doi: 10.1038/s44318-024-00104-6 (PMC11182772; doi:10.1038/s44318-024-00104-6)
Supplement: Supplementary file 4 — Movie EV2 [file 44318_2024_104_MOESM4_ESM.zip]

Archive with 2 entries (2 files):
- EMBOJ-2023-115677R1_Legend for Movie EV2.docx
- EMBOJ-2023-115677R1_Movie EV2.mp4
