# Supplementary material for: A non-canonical role of the inner kinetochore in regulating sister-chromatid cohesion at centromeres
Source: EMBO J. 2024 May 7;43(12):7. doi: 10.1038/s44318-024-00104-6 (PMC11182772; doi:10.1038/s44318-024-00104-6)
Supplement: Supplementary file 5 — Source data Fig. 1 [file 44318_2024_104_MOESM5_ESM.zip]

Archive with 46 entries (35 files):
- Figure 1/1B/
- Figure 1/1B/1B.xlsx
- Figure 1/1C/
- Figure 1/1C/Anaphase.tif
- Figure 1/1C/Metaphase.tif
- Figure 1/1C/Misalignment-1.tif
- Figure 1/1C/Misalignment-2.tif
- Figure 1/1C/Prometaphase.tif
- Figure 1/1D/
- Figure 1/1D/1D.xlsx
- Figure 1/1E/
- Figure 1/1E/HeLa siCENP-U#1 completely separated CENP-C.tif
- Figure 1/1E/HeLa siCENP-U#1 completely separated DNA.tif
- Figure 1/1E/HeLa siCENP-U#1 partly separated CENP-C.tif
- Figure 1/1E/HeLa siCENP-U#1 partly separated DNA.tif
- Figure 1/1E/HeLa siCENP-U#2 completely separated CENP-C.tif
- Figure 1/1E/HeLa siCENP-U#2 completely separated DNA.tif
- Figure 1/1E/HeLa siCENP-U#2 partly separated CENP-C.tif
- Figure 1/1E/HeLa siCENP-U#2 partly separated DNA.tif
- Figure 1/1E/HeLa+siControl   CENP-C.tif
- Figure 1/1E/HeLa+siControl   DNA.tif
- Figure 1/1F/
- Figure 1/1F/1F.xlsx
- Figure 1/1G/
- Figure 1/1G/siCENP-U#1-CENP-C.tif
- Figure 1/1G/siCENP-U#1-DNA.tif
- Figure 1/1G/siControl-CENP-C.tif
- Figure 1/1G/siControl-DNA.tif
- Figure 1/1H/
- Figure 1/1H/1H.xlsx
- Figure 1/1I/
- Figure 1/1I/siCENP-U#2-CENP-C.tif
- Figure 1/1I/siCENP-U#2-DNA.tif
- Figure 1/1I/siControl-CENP-C.tif
- Figure 1/1I/siControl-DNA.tif
- Figure 1/1J/
- Figure 1/1J/1J.xlsx
- Figure 1/1K/
- Figure 1/1K/1K.xlsx
- Figure 1/1L/
- Figure 1/1L/HeLa+siCENPU#1-CENP-C.tif
- Figure 1/1L/HeLa+siCENPU#1-DNA.tif
- Figure 1/1L/HeLa+siCENPU#2-CENP-C.tif
- Figure 1/1L/HeLa+siCENPU#2-DNA.tif
- Figure 1/1L/HeLa+siControl-CENP-C.tif
- Figure 1/1L/HeLa+siControl-DNA.tif
