# Supplementary material for: A non-canonical role of the inner kinetochore in regulating sister-chromatid cohesion at centromeres
Source: EMBO J. 2024 May 7;43(12):7. doi: 10.1038/s44318-024-00104-6 (PMC11182772; doi:10.1038/s44318-024-00104-6)
Supplement: Supplementary file 5 — Source data Fig. 1 [file 44318_2024_104_MOESM5_ESM.zip › Figure 1/1B/1B.xlsx]

## Sheet: R1
		Metaphase	Prometaphase	Anaphase	Misalignment	sum	Metaphase	Prometaphase	Anaphase	Misalignment
siControl	0h	34	96	35	0	165	0.206061	0.581818	0.212121	0
	2h	107	49	0	2	158	0.677215	0.310127	0	0.0126582
	4h	150	25	0	10	185	0.810811	0.135135	0	0.0540541
	6h	139	19	0	15	173	0.803468	0.109827	0	0.0867052
	8h	169	9	0	31	209	0.808612	0.0430622	0	0.148325
siCENP-U#1	0h	37	59	39	5	140	0.264286	0.421429	0.278571	0.0357143
	2h	176	42	0	11	229	0.768559	0.183406	0	0.0480349
	4h	142	5	0	28	175	0.811429	0.0285714	0	0.16
	6h	125	3	0	56	184	0.679348	0.0163043	0	0.304348
	8h	98	5	0	124	227	0.431718	0.0220264	0	0.546256

## Sheet: R2
		Metaphase	Prometaphase	Anaphase	Misalignment	sum	Metaphase	Prometaphase	Anaphase	Misalignment
siControl	0h	45	111	58	0	214	0.21028	0.518692	0.271028	0
	2h	145	73	0	1	219	0.6621	0.333333	0	0.00456621
	4h	146	11	0	4	161	0.906832	0.068323	0	0.0248447
	6h	178	4	0	16	198	0.89899	0.020202	0	0.0808081
	8h	230	5	0	40	275	0.836364	0.0181818	0	0.145455
siCENP-U#1	0h	43	70	38	10	161	0.267081	0.434783	0.236025	0.0621118
	2h	115	20	0	9	144	0.798611	0.138889	0	0.0625
	4h	121	12	0	20	153	0.79085	0.0784314	0	0.130719
	6h	116	8	0	57	181	0.640884	0.0441989	0	0.314917
	8h	76	7	0	119	202	0.376238	0.0346535	0	0.589109

## Sheet: R3
		Metaphase	Prometaphase	Anaphase	Misalignment	sum	Metaphase	Prometaphase	Anaphase	Misalignment
siControl	0h	45	116	53	0	214	0.21028	0.542056	0.247664	0
	2h	154	37	0	8	199	0.773869	0.18593	0	0.040201
	4h	135	8	0	1	144	0.9375	0.0555556	0	0.00694444
	6h	124	3	0	15	142	0.873239	0.0211268	0	0.105634
	8h	226	6	0	42	274	0.824818	0.0218978	0	0.153285
siCENP-U#1	0h	51	90	27	6	174	0.293103	0.517241	0.155172	0.0344828
	2h	101	10	0	12	123	0.821138	0.0813008	0	0.097561
	4h	100	4	0	23	127	0.787402	0.0314961	0	0.181102
	6h	117	2	0	53	172	0.680233	0.0116279	0	0.30814
	8h	75	2	0	101	178	0.421348	0.011236	0	0.567416
