# Supplementary material for: A non-canonical role of the inner kinetochore in regulating sister-chromatid cohesion at centromeres
Source: EMBO J. 2024 May 7;43(12):7. doi: 10.1038/s44318-024-00104-6 (PMC11182772; doi:10.1038/s44318-024-00104-6)
Supplement: Supplementary file 5 — Source data Fig. 1 [file 44318_2024_104_MOESM5_ESM.zip › Figure 1/1D/1D.xlsx]

## Sheet: R1
		unsepareted	separeted	sum	unsepareted	separeted																	Misalignment
	siControl	238	52	290	0.82069	0.17931																0	0	0
	siCENP-U#1	115	84	199	0.577889	0.422111																1.2658	0.4566	4.0201
	siCENP-U#2	193	134	327	0.590214	0.409786																5.4054	2.4845	0.6944
																						8.6705	8.0808	10.5634
																						14.8325	14.5455	15.3285
																						3.5714	6.2112	3.4483
																						4.8035	6.25	9.7561
																						16	13.0719	18.1102
																						30.4348	31.4917	30.814
																						54.6256	58.9109	56.7416
Figure 1F
	siControl	70.866	71.271	78.049	29.133	28.729	21.951
	siCENP-U#1	20.349	27.053	25	79.651	72.947	75
	20240105 250uM apcin 6h		unseparated		separated	sum		Unseparated%		separated%
	HeLa+siControl		90		37	127		0.708661		0.291339
	HeLa+siCENP-U#1		35		137	172		0.203488		0.796512
	20240105-2 250uM apcin 6h		unseparated		separated	sum		Unseparated%		separated%
	HeLa+siControl		129		52	181		0.712707		0.287293
	HeLa+siCENP-U#1		56		151	207		0.270531		0.729469
	20231220 250uM apcin 6h		unseparated		separated	sum		Unseparated%		separated%
	HeLa+siControl		96		27	123		0.780488		0.219512
	HeLa+siCENP-U#1		34		102	136		0.25		0.75
	siControl	70.548	29.452
	siCENP-U#2	16.456	83.544
	20240113 250uM apcin 6h		unseparated		separated	sum		Unseparated%		separated%
	HeLa+siControl		103		43	146		0.705479		0.294521
	HeLa+siCENP-U#2		26		132	158		0.164557		0.835443

## Sheet: R2
		unsepareted	separeted	sum	unsepareted	separeted
	siControl	86	15	101	0.851485	0.148515
	siCENP-U#1	113	63	176	0.642045	0.357955
	siCENP-U#2	314	137	451	0.696231	0.303769
