# Supplementary material for: A non-canonical role of the inner kinetochore in regulating sister-chromatid cohesion at centromeres
Source: EMBO J. 2024 May 7;43(12):7. doi: 10.1038/s44318-024-00104-6 (PMC11182772; doi:10.1038/s44318-024-00104-6)
Supplement: Supplementary file 5 — Source data Fig. 1 [file 44318_2024_104_MOESM5_ESM.zip › Figure 1/1F/1F.xlsx]

## Sheet: R1
		unseparated	separated	sum	unseparated	separated
	HeLa+siControl	90	37	127	0.708661	0.291339
	HeLa+siCENP-U#1	35	137	172	0.203488	0.796512

## Sheet: R2
		unseparated	separated	sum	unseparated	separated
	HeLa+siControl	129	52	181	0.712707	0.287293
	HeLa+siCENP-U#1	56	151	207	0.270531	0.729469

## Sheet: R3
		unseparated	separated	sum	unseparated	separated
	HeLa+siControl	96	27	123	0.780488	0.219512
	HeLa+siCENP-U#1	34	102	136	0.25	0.75
