# Supplementary material for: A non-canonical role of the inner kinetochore in regulating sister-chromatid cohesion at centromeres
Source: EMBO J. 2024 May 7;43(12):7. doi: 10.1038/s44318-024-00104-6 (PMC11182772; doi:10.1038/s44318-024-00104-6)
Supplement: Supplementary file 5 — Source data Fig. 1 [file 44318_2024_104_MOESM5_ESM.zip › Figure 1/1H/1H.xlsx]

## Sheet: Sheet1
		unseparated	separated	sum	unseparated	separated
	HeLa+siControl	103	43	146	0.705479	0.294521
	HeLa+siCENP-U#2	26	132	158	0.164557	0.835443
