# Supplementary material for: A non-canonical role of the inner kinetochore in regulating sister-chromatid cohesion at centromeres
Source: EMBO J. 2024 May 7;43(12):7. doi: 10.1038/s44318-024-00104-6 (PMC11182772; doi:10.1038/s44318-024-00104-6)
Supplement: Supplementary file 5 — Source data Fig. 1 [file 44318_2024_104_MOESM5_ESM.zip › Figure 1/1J/1J.xlsx]

## Sheet: siControl
siControl
0.78
0.8
0.77
0.74
0.59
0.58
0.72
0.7
0.66
0.79
0.75
0.77
0.9
0.8
0.66
0.72
0.75
0.58
0.66
0.71
0.68
0.53
0.77
0.8
0.72
0.72
0.65
0.76
0.84
0.43
0.71
0.64
0.63
0.78
0.71
0.79
0.73
0.76
0.83
0.58
0.66
0.62
0.81
0.81
0.97
0.93
0.88
0.81
1.01
0.57
0.71
0.74
0.96
0.4
0.97
0.77
0.91
0.84
0.88
0.9
0.77
1.04
0.98
0.95
1
0.78
1.3
0.54
0.76
0.51
0.95
0.65
0.76
0.78
0.75
0.55
0.92
0.74
0.76
0.68
0.58
0.78
0.71
0.51
0.52
0.62
0.62
0.59
0.62
0.75
0.61
0.8
0.68
0.66
0.8
0.82
0.73
0.69
0.83
0.57
0.4
0.8
0.7
0.67
0.75
0.79
0.67
0.79
0.75
0.7
0.8
0.63
0.71
0.63
0.81
0.77
0.79
0.71
0.68
0.81
0.74
1.03
0.8
0.77
0.69
0.81
0.81
0.96
0.62
0.78
0.65
0.9
0.72
0.59
0.68
0.87
0.81
0.69
0.67
0.66
0.76
0.8
0.63
0.7
0.65
0.8
0.73
0.64
0.69
0.81
0.8
0.72
0.71
0.85
1.04
0.69
0.85
0.92
0.67
0.84
0.87
0.74
0.64
0.55
0.69
0.86
0.74
0.77
0.66
0.73
0.6
0.76
0.67
0.76
0.77
0.68
0.91
0.86
0.74
0.64
1.04
0.67
0.7
0.55
0.79
0.67
0.71
0.53
0.88
0.74
0.74
0.74
0.72
0.84
0.76
0.7
0.98
0.77
0.6
0.56
0.63
0.76
0.57
0.61
0.54
0.72
0.77
0.67
0.59
0.64
0.68
0.79
0.78
0.65
0.59
0.74
0.73
0.77
0.8
0.63
0.83
0.94
0.63
0.59
0.62
0.57
0.62
0.69
0.69
0.54
0.77
0.84
0.64
0.63
0.98
0.78
0.66
0.86
0.67
0.57
0.78
0.62
0.68
0.64
0.59
0.81
0.76
0.69
0.62
0.51
0.62
0.9
0.69
0.64
0.59
0.79
0.52
1.3
0.75
0.86
0.75
0.9
0.76
0.96
0.78
0.65
0.76
0.81
0.8
0.66
0.8
0.73
0.87
0.78
0.76
0.62
0.71
0.89
0.66
0.66
0.83
0.87
0.78
0.6
0.78
0.84
0.77
0.57
0.57
0.88
0.89
0.93
0.85
0.81
0.9
0.8
0.64
0.52
0.9
0.84
0.69
0.7
0.81
0.91
0.86
0.77
0.83
0.74
1.02
0.89
0.8
0.81
0.72
0.83
0.83
0.83
0.82
0.91
0.71
0.73
0.66
0.9
0.68
0.87
0.77
0.8
0.75
0.88
0.9
0.7
0.74
0.92
0.82
0.97
0.77
0.79
0.87
1.35
0.83
0.99
1
0.73
0.95
0.86
0.83
0.77
0.8
0.93
0.8
0.83
1.13
0.83
0.74
0.93
1.1
0.86
0.84
0.74
0.55
0.43
0.78
0.61
0.52
0.83
0.82
1
1.05
0.73
0.7
0.86
0.78
0.7
0.57
0.86
0.64
0.68
0.75
0.68
0.78
0.92
0.89
0.75
0.77
0.75
0.86
0.83
0.81
0.73
0.91
0.76
0.76
1.1
0.81
0.68
0.54
0.91
0.85
0.84
0.68
0.66
0.64
0.67
0.74
1.28
0.7
0.67
0.77
0.85
0.67
0.92
0.7
0.58
0.61
0.74
0.93
0.83
0.72
0.82
0.68
0.76
0.81
0.74
0.66
0.78
1
0.85
0.85
0.97
0.8
0.73
0.6
0.76
0.79
0.74
0.81
0.85
0.67
0.69
0.69
0.78
0.85
0.89
0.9
0.88
0.76
0.97
0.82
0.88
0.89
0.79
0.74
0.82
0.8
0.76
0.91
0.54
0.79
0.98
0.83
0.75
0.71
0.83
0.92
0.86
0.79
0.6
0.62
0.65
0.69
0.62
0.58
0.64
0.66
0.59
0.54
0.73
0.7
0.79
0.48
0.64
0.72
0.87
0.66
0.78
0.72
0.69
0.62
0.88
0.75
0.77
0.69
0.75
0.66
0.59
0.62
0.63
0.71
0.73
0.59
0.8
0.58
0.63
0.73
0.77
0.8
0.7
0.62
0.82
0.79
0.73
0.74
0.74
0.74
0.75
0.67
0.64
0.63
0.6
0.78
0.9
0.68
0.85
0.61
0.91
0.78
0.72
0.66
0.65
0.93
0.74
0.73
0.69
0.55
0.61
0.73
0.75
0.89
0.58
0.68
0.65
0.79
0.73
0.65
0.63
0.64
0.66
0.77
0.61
0.8
0.8
0.64
0.72
0.63
0.56
0.66
0.72
0.62
0.68
0.62
0.68
0.65
0.4
0.62
0.59
0.63
0.69
0.61
0.57
0.8
0.62
0.56
0.67
0.7
0.85
0.77
0.65
0.64
0.61
0.72
0.62
0.78
0.64
0.73
0.58
0.89
0.74
0.76
0.77
0.81
0.61
0.76
0.75
0.65
0.65
0.63
0.85
0.88
0.59
0.67
0.61
0.77
0.82
0.7
1.05
0.73
0.82
0.71
0.9
0.63
0.61
0.73
0.74
0.78
0.89
0.72
0.82
0.8
0.89
0.7
0.84
0.82
0.8
0.91
0.99
0.67
0.9
0.8
0.91
0.79
0.62
0.65
0.68
0.6
0.64
0.59
0.65
0.66
0.7
0.67
0.66
0.62
0.76
0.7
0.88
0.63
0.56
0.45
0.59
0.59
0.6
0.59
0.7
0.65
0.64
0.67
0.75
0.69
0.74
0.65
0.56
0.65
0.7
0.69
0.59
0.58
0.59
0.72
0.64
0.58
0.57
0.63
0.75
0.66
0.76
0.58
0.65
0.84
0.64
0.75
0.61
0.7
0.63
0.87
0.62
0.74
0.69
0.52
0.65
0.74
0.86
0.64
0.78
0.71
0.82
0.86
0.74
0.68
0.65
0.61
0.85
0.69
0.82
0.65
0.78
0.68
0.8
0.7
0.75
0.67
0.73
0.61
0.86
0.71
0.67
0.73
0.69
0.85
0.57
0.83
0.66
0.74
0.68
0.64
0.67
0.85
0.73
0.71
0.73
0.7
0.89
0.73
0.74
0.58
0.66
0.7

## Sheet: siCENP-U#1
siCENPU#1
0.83
1.34
0.61
0.82
0.63
1.12
0.73
0.75
0.65
0.9
0.79
0.71
0.87
1.36
0.8
0.62
0.79
0.87
0.83
0.94
0.55
0.87
0.73
0.88
1.17
0.82
0.86
0.86
0.59
0.91
0.91
0.88
0.93
1.18
0.83
0.58
0.8
0.86
1.01
0.89
1.17
0.92
0.77
0.88
0.82
0.99
1.02
0.75
1.12
0.52
0.77
1.11
1.18
0.68
1.04
1.07
0.89
0.87
0.87
0.92
0.79
0.75
1.04
0.8
0.87
0.98
0.84
0.9
0.91
0.93
0.79
0.67
0.86
0.69
0.94
1.04
0.9
1.05
0.9
0.81
0.69
1.13
0.95
0.92
0.87
1.02
0.91
0.77
0.86
0.71
0.83
0.78
0.85
0.93
0.78
0.9
0.81
0.74
0.77
0.96
0.88
0.76
0.62
0.52
0.6
0.74
0.8
0.79
1.09
0.5
0.94
0.9
0.74
0.82
0.71
0.8
0.79
0.83
0.9
0.65
0.84
0.93
0.86
1.04
0.8
1.09
0.76
0.77
0.93
0.75
0.73
0.81
0.89
0.81
1.04
0.82
0.9
0.84
0.67
0.81
0.8
0.75
1.26
0.96
0.93
0.88
0.81
0.93
0.97
1.09
0.83
0.68
0.49
0.72
0.62
0.93
0.75
0.67
0.75
0.83
0.75
0.93
0.66
0.95
0.78
0.93
1.03
0.83
0.74
0.95
1.08
0.67
0.81
0.66
0.77
0.53
0.83
0.9
0.94
0.79
0.93
0.83
0.61
0.76
1.14
0.89
0.72
0.8
0.95
0.61
0.81
0.93
0.75
0.84
0.92
0.91
0.77
0.89
1.07
0.82
0.65
0.79
1.09
1.16
0.86
0.78
0.76
1.1
0.85
0.83
1.2
1.22
0.68
0.95
1.16
1.2
0.79
0.96
1
0.89
0.8
0.77
0.74
0.79
0.78
0.83
0.86
0.57
0.6
0.69
0.82
0.71
0.73
0.71
0.77
0.73
0.79
0.74
0.79
0.69
0.64
0.61
0.63
0.79
0.75
0.75
0.72
0.88
0.79
0.79
0.75
0.64
0.93
0.77
0.78
0.51
0.88
0.6
0.78
0.87
0.8
0.89
0.92
0.74
0.61
0.58
0.66
0.84
0.74
0.72
0.76
0.75
0.68
0.91
0.8
0.68
0.91
0.72
1.11
0.73
0.81
1.07
0.78
0.78
0.89
0.74
1.37
0.98
0.68
0.84
0.79
0.63
0.93
0.74
1.17
0.93
0.67
1.04
0.76
0.9
0.97
0.81
0.81
0.82
0.89
0.58
0.84
1
0.73
0.99
0.84
0.75
0.86
0.78
0.73
0.87
0.85
0.79
0.66
0.96
0.95
0.65
0.66
0.75
0.83
0.75
0.98
0.79
0.88
0.98
0.58
0.83
0.84
0.93
0.94
0.68
0.94
0.83
0.69
0.68
0.59
1.08
0.65
0.87
0.61
0.73
0.8
0.93
0.59
0.64
0.77
0.83
0.83
0.82
0.72
0.66
0.74
0.77
0.79
0.79
0.96
0.82
0.87
0.78
0.64
0.73
0.72
0.97
0.91
0.79
0.74
0.78
0.79
0.94
0.94
0.82
0.84
0.64
0.66
0.82
0.76
1.09
0.94
0.92
0.85
0.81
0.96
0.82
0.9
1.06
0.81
0.65
1.22
0.79
0.81
0.91
0.72
1.04
0.93
0.71
1.12
0.93
0.88
0.86
0.89
0.73
0.98
0.99
1.31
1.03
0.78
0.82
0.92
1.21
0.73
0.85
0.86
0.75
0.62
1.16
0.73
1.02
0.9
0.83
0.72
0.73
0.73
0.95
0.77
0.84
0.78
0.79
0.62
0.74
0.7
0.68
0.64
0.9
0.93
0.72
0.81
0.77
0.76
1.02
0.72
0.76
1.04
0.8
0.55
0.72
0.74
0.81
0.78
1.06
0.62
0.79
1.22
0.97
0.94
0.96
0.78
0.85
0.68
0.79
0.81
0.84
0.77
0.94
1.08
0.67
0.79
0.64
0.89
0.93
0.87
0.82
0.81
0.92
0.89
0.72
0.83
0.59
0.84
0.85
0.92
0.82
0.77
0.79
0.95
0.7
1.08
0.77
1.04
0.78
0.85
0.79
1.18
0.77
0.69
1.09
0.9
0.55
0.83
0.94
0.69
0.9
0.85
0.76
0.93
0.81
0.58
0.84
0.91
0.78
1.01
0.95
0.93
0.62
0.63
0.77
1.02
0.77
0.65
0.83
0.56
1.04
0.8
0.84
0.8
0.82
0.8
0.66
0.9
0.84
0.89
0.76
0.69
0.75
0.8
0.71
0.73
0.95
0.87
0.68
1.1
0.81
0.67
0.77
0.66
0.86
0.78
0.84
0.6
0.64
0.72
1.08
1.15
0.99
0.78
0.78
1.05
0.67
1.08
0.78
1
0.75
0.99
0.6
0.59
0.64
0.67
0.81
0.84
0.81
0.75
0.93
0.84
0.68
0.95
0.93
0.85
0.64
0.79
1.15
0.74
0.79
0.89
0.76
0.78
0.94
0.68
0.89
0.81
0.77
0.83
1.05
0.96
0.55
0.77
1.4
0.72
0.73
0.92
0.76
1.07
0.73
0.83
0.68

## Sheet: siCENP-U#2
siCENPU#2
0.68
0.86
0.71
0.88
0.65
0.78
0.71
0.68
0.76
0.81
0.72
0.63
0.45
0.69
0.8
0.72
0.62
0.65
0.78
0.8
0.55
0.54
0.73
0.84
0.77
0.78
0.93
0.8
0.66
0.56
0.7
0.65
0.79
0.67
0.55
0.58
0.75
0.77
0.57
0.6
0.62
0.64
0.73
0.45
0.74
0.62
0.57
0.58
0.6
0.78
0.7
0.75
0.82
0.67
0.58
0.79
0.83
0.84
0.98
0.77
0.71
0.87
0.85
0.75
0.78
0.63
0.98
0.81
0.78
0.9
0.56
0.87
0.97
0.62
0.76
0.96
0.95
0.81
0.88
0.61
0.65
0.77
0.66
0.72
0.67
0.86
0.78
1.22
0.97
1.18
0.55
0.98
0.59
0.9
1.04
0.73
0.7
0.68
1.07
0.82
0.7
0.64
0.65
0.92
0.63
0.56
0.65
0.59
0.89
0.86
0.8
0.89
0.74
0.8
0.96
0.89
0.69
0.84
0.69
0.86
0.82
0.84
0.81
0.81
1.02
0.71
1.12
1.06
0.54
0.83
0.9
0.88
1
0.6
0.84
0.81
0.72
0.78
0.95
0.79
0.83
1.02
0.82
1.02
1.11
0.93
0.89
1.2
0.86
0.97
0.89
1.24
0.81
0.77
1
0.77
0.96
0.67
0.79
0.99
0.81
0.66
0.79
0.97
0.77
1.03
0.84
0.96
0.85
0.86
0.75
0.77
1.11
0.8
0.98
0.71
0.63
0.62
1.07
0.76
0.61
1.08
0.7
0.85
1.09
1.63
0.55
0.86
0.8
0.8
0.7
0.9
0.87
0.96
0.73
0.84
0.92
1.15
0.85
0.58
0.73
0.78
0.74
0.85
0.81
0.74
0.73
0.73
0.89
0.77
0.78
0.84
0.85
0.98
1.04
0.74
0.84
0.87
0.83
0.81
0.77
1.1
0.99
0.91
0.62
0.73
0.78
1.04
0.93
0.7
0.87
0.91
0.85
0.53
0.86
0.87
0.65
0.74
0.78
0.81
0.71
1.07
0.62
0.87
0.63
0.88
0.91
0.65
0.87
0.66
0.76
0.76
0.67
0.61
0.77
0.97
0.79
1.08
0.8
0.91
1.13
0.73
1.21
0.68
1.05
1.07
0.83
1.29
0.82
1.46
1.1
0.76
0.77
0.81
0.89
0.89
0.8
0.91
0.68
0.68
0.8
0.89
0.68
0.7
0.82
0.78
0.93
1
1.02
0.91
0.75
0.69
0.75
0.89
0.86
0.74
0.68
0.57
0.74
0.65
0.68
0.58
1.12
1.15
0.86
0.79
0.66
0.78
0.97
0.74
1.21
0.64
0.63
0.77
0.89
1.07
0.75
0.68
0.74
0.6
0.77
0.7
0.8
0.9
0.66
0.74
0.78
0.68
0.88
0.8
0.83
0.68
0.87
0.8
0.95
0.64
0.63
0.79
0.77
0.81
0.64
0.68
0.74
0.94
0.68
0.86
0.75
0.68
0.69
0.97
0.57
0.67
1.13
0.95
0.79
0.68
0.77
0.65
0.68
1.31
0.96
1.47
0.76
0.78
1.09
1.15
0.99
1.27
0.88
1.33
0.83
0.96
0.89
1.1
0.76
1.05
0.89
0.89
0.88
0.97
0.87
0.93
0.91
0.75
0.63
0.58
0.82
1.11
1.24
0.74
0.75
0.82
1
0.97
0.94
0.96
0.89
0.88
0.97
0.89
0.98
0.82
0.93
1.01
0.88
1.04
1.27
0.72
0.86
1.21
0.74
1.05
0.55
0.88
1.05
1.07
0.86
1.03
0.79
0.88
0.67
0.65
0.98
0.96
0.96
0.99
1.12
0.69
0.73
0.67
0.91
0.9
0.66
1.18
1.02
1.13
0.8
0.68
0.77
0.91
0.71
0.89
0.9
0.78
0.79
1.02
1.05
0.91
1.02
1.04
0.92
1.04
0.78
0.85
1.06
0.91
0.88
1.21
1.13
0.91
0.77
0.78
1.06
0.83
0.71
0.77
0.92
0.83
0.97
0.67
0.94
0.64
0.84
0.78
0.73
0.74
1.11
1.08
0.88
1.13
1.03
1.03
0.9
0.7
0.73
0.82
0.59
0.91
0.94
1.1
1.27
0.86
0.86
0.49
0.79
1.08
0.76
0.63
0.72
0.97
0.64
1.01
0.76
0.77
0.82
0.89
0.67
0.88
0.74
0.75
0.82
0.66
0.62
0.89
0.82
0.85
0.64
0.71
0.74
0.69
0.95
0.82
0.82
0.73
0.8
0.85
0.86
0.57
0.82
0.82
0.77
0.72
0.63
0.66
0.69
0.86
0.73
0.61
0.71
0.74
0.8
0.69
0.99
0.53
0.84
