# Supplementary material for: A non-canonical role of the inner kinetochore in regulating sister-chromatid cohesion at centromeres
Source: EMBO J. 2024 May 7;43(12):7. doi: 10.1038/s44318-024-00104-6 (PMC11182772; doi:10.1038/s44318-024-00104-6)
Supplement: Supplementary file 5 — Source data Fig. 1 [file 44318_2024_104_MOESM5_ESM.zip › Figure 1/1K/1K.xlsx]

## Sheet: sheet1
		R1	R2
	siControl	0.7344	0.7396
	siCENPU#1	0.8365	0.8325
	siCENPU#2	0.7888	0.8285
