# Supplementary material for: A non-canonical role of the inner kinetochore in regulating sister-chromatid cohesion at centromeres
Source: EMBO J. 2024 May 7;43(12):7. doi: 10.1038/s44318-024-00104-6 (PMC11182772; doi:10.1038/s44318-024-00104-6)
Supplement: Supplementary file 6 — Source data Fig. 2 [file 44318_2024_104_MOESM6_ESM.zip]

Archive with 56 entries (45 files):
- Figure 2/2A/
- Figure 2/2A/CBB.tif
- Figure 2/2A/western SA2.tif
- Figure 2/2A/western Scc1.tif
- Figure 2/2B/
- Figure 2/2B/CBB.tif
- Figure 2/2B/western SA2.tif
- Figure 2/2B/western Scc1.tif
- Figure 2/2B/western SMC1.tif
- Figure 2/2B/western SMC3.tif
- Figure 2/2C/
- Figure 2/2C/CBB.tif
- Figure 2/2C/western SA2.tif
- Figure 2/2C/western Scc1.tif
- Figure 2/2C/western SMC1.tif
- Figure 2/2C/western SMC3.tif
- Figure 2/2D/
- Figure 2/2D/CBB.tif
- Figure 2/2D/western SA2.tif
- Figure 2/2D/western Scc1.tif
- Figure 2/2D/western SMC1.tif
- Figure 2/2D/western SMC3.tif
- Figure 2/2E/
- Figure 2/2E/CBB.tif
- Figure 2/2E/western SA2.tif
- Figure 2/2E/western Scc1.tif
- Figure 2/2E/western SMC3.tif
- Figure 2/2F/
- Figure 2/2F/EGFP-LacI+Myc-SA2+SFB-CENP-U Anti-Myc.tif
- Figure 2/2F/EGFP-LacI+Myc-SA2+SFB-CENP-U DNA.tif
- Figure 2/2F/EGFP-LacI+Myc-SA2+SFB-CENP-U EGFP.tif
- Figure 2/2F/EGFP-LacI+Myc-SA2+SFB-CENP-U-DNA Anti-Flag.tif
- Figure 2/2F/EGFP-LacI-Scc1+Myc-SA2+SFB-CENP-U Anti-Flag.tif
- Figure 2/2F/EGFP-LacI-Scc1+Myc-SA2+SFB-CENP-U Anti-Myc.tif
- Figure 2/2F/EGFP-LacI-Scc1+Myc-SA2+SFB-CENP-U DNA.tif
- Figure 2/2F/EGFP-LacI-Scc1+Myc-SA2+SFB-CENP-U EGFP.tif
- Figure 2/2F/EGFP-LacI-Scc1+SFB-CENP-U Anti-Flag.tif
- Figure 2/2F/EGFP-LacI-Scc1+SFB-CENP-U Anti-Myc.tif
- Figure 2/2F/EGFP-LacI-Scc1+SFB-CENP-U DNA.tif
- Figure 2/2F/EGFP-LacI-Scc1+SFB-CENP-U EGFP.tif
- Figure 2/2G/
- Figure 2/2G/2G.xlsx
- Figure 2/2H/
- Figure 2/2H/CBB.tif
- Figure 2/2H/western GFP.tif
- Figure 2/2H/western Myc.tif
- Figure 2/2I/
- Figure 2/2I/CBB.tif
- Figure 2/2I/western GFP.tif
- Figure 2/2I/western Myc.tif
- Figure 2/2J/
- Figure 2/2J/CBB.tif
- Figure 2/2J/western Flag.tif
- Figure 2/2K/
- Figure 2/2K/CBB.tif
- Figure 2/2K/western GST.tif
