# Supplementary material for: A non-canonical role of the inner kinetochore in regulating sister-chromatid cohesion at centromeres
Source: EMBO J. 2024 May 7;43(12):7. doi: 10.1038/s44318-024-00104-6 (PMC11182772; doi:10.1038/s44318-024-00104-6)
Supplement: Supplementary file 6 — Source data Fig. 2 [file 44318_2024_104_MOESM6_ESM.zip › Figure 2/2G/2G.xlsx]

## Sheet: Sheet1
	EGFP-LacI+Myc-SA2+SFB-CENP-U	EGFP-LacI-Scc1+SFB-CENP-U	EGFP-LacI-Scc1+Myc-SA2+SFB-CENP-U
	0.0443546	0.174498	1.95171
	0.0214503	0.426476	0.04455
	0.0116221	0.483827	0.115953
	-0.0483765	0.513459	0.265203
	0.0596653	0.535101	0.290019
	0.0586197	0.372818	0.107898
	0.122685	0.376256	0.546654
	-0.112903	0.338547	1.40515
	0.282389	0.286004	0.906578
	0.0349604	0.162287	0.413389
	0.0253778	0.055545	0.344667
	0.00390471	0.235486	0.412848
	0.0475897	0.167032	0.372529
	0.160065	0.041087	0.900202
	0.0638075	0.338307	0.566011
	0.202992	0.295196	0.758051
	0.0302905	0.294775	0.233786
	0.0418539	0.275962	1.54492
	0.00225932	0.238773	0.555384
	0.025718	0.156399	0.287249
	0.211657	0.230954	1.03046
	0.207075	0.200754	0.410353
	0.0766594	0.199978	1.51146
	0.0558289	0.504534	0.765881
	0.0368032	0.183129	1.3445
	-0.0800485	0.521167	0.778986
	0.0243199	0.583306	0.979073
	0.0239946	0.428559	0.645888
	0.0786415	0.512532	1.33673
	0.0497522	0.320742	1.20608
			0.991345
			1.76924
			1.54096
