# Supplementary material for: A non-canonical role of the inner kinetochore in regulating sister-chromatid cohesion at centromeres
Source: EMBO J. 2024 May 7;43(12):7. doi: 10.1038/s44318-024-00104-6 (PMC11182772; doi:10.1038/s44318-024-00104-6)
Supplement: Supplementary file 7 — Source data Fig. 3 [file 44318_2024_104_MOESM7_ESM.zip]

Archive with 34 entries (27 files):
- Figure 3/3A/
- Figure 3/3A/CBB.tif
- Figure 3/3A/western SA2.tif
- Figure 3/3A/western Scc1.tif
- Figure 3/3C/
- Figure 3/3C/CBB.tif
- Figure 3/3C/western GFP.tif
- Figure 3/3E/
- Figure 3/3E/CBB.tif
- Figure 3/3E/western SA2.tif
- Figure 3/3E/western Scc1.tif
- Figure 3/3E/western SMC1.tif
- Figure 3/3E/western a┴-Tubulin.tif
- Figure 3/3F/
- Figure 3/3F/CBB.tif
- Figure 3/3F/western GST.tif
- Figure 3/3G/
- Figure 3/3G/CBB.tif
- Figure 3/3G/western GFP.tif
- Figure 3/3H/
- Figure 3/3H/EGFP-LacI+Myc-SA2+SFB-CENP-U Anti-Flag.tif
- Figure 3/3H/EGFP-LacI+Myc-SA2+SFB-CENP-U Anti-Myc.tif
- Figure 3/3H/EGFP-LacI+Myc-SA2+SFB-CENP-U DNA.tif
- Figure 3/3H/EGFP-LacI+Myc-SA2+SFB-CENP-U EGFP.tif
- Figure 3/3H/EGFP-LacI-Scc1+Myc-SA2+SFB-CENP-U Anti-Flag.tif
- Figure 3/3H/EGFP-LacI-Scc1+Myc-SA2+SFB-CENP-U Anti-Myc.tif
- Figure 3/3H/EGFP-LacI-Scc1+Myc-SA2+SFB-CENP-U DNA.tif
- Figure 3/3H/EGFP-LacI-Scc1+Myc-SA2+SFB-CENP-U EGFP.tif
- Figure 3/3H/EGFP-LacI-Scc1+Myc-SA2+SFB-CENP-U-ADA Anti-Flag.tif
- Figure 3/3H/EGFP-LacI-Scc1+Myc-SA2+SFB-CENP-U-ADA Anti-Myc.tif
- Figure 3/3H/EGFP-LacI-Scc1+Myc-SA2+SFB-CENP-U-ADA DNA.tif
- Figure 3/3H/EGFP-LacI-Scc1+Myc-SA2+SFB-CENP-U-ADA EGFP.tif
- Figure 3/3I/
- Figure 3/3I/Figure 3I.xlsx
