# Supplementary material for: A non-canonical role of the inner kinetochore in regulating sister-chromatid cohesion at centromeres
Source: EMBO J. 2024 May 7;43(12):7. doi: 10.1038/s44318-024-00104-6 (PMC11182772; doi:10.1038/s44318-024-00104-6)
Supplement: Supplementary file 7 — Source data Fig. 3 [file 44318_2024_104_MOESM7_ESM.zip › Figure 3/3I/Figure 3I.xlsx]

## Sheet: Sheet1
	EGFP-LacI+Myc-SA2+SFB-CENP-U	EGFP-LacI-Scc1+Myc-SA2+SFB-CENP-U	EGFP-LacI-Scc1+SA2+SFB-CENP-U-ADA
	-0.00726429	0.682303	0.371287
	-0.0740005	0.434332	0.112101
	0.10627	1.01462	0.104927
	0.14829	0.6213	0.184586
	0.07143	0.042611	0.074865
	-0.00276512	-0.05409	-0.02526
	0.0335256	0.549773	0.055509
	-0.00935909	0.053277	0.012667
	-0.0228773	0.209608	0.426837
	0.00129305	0.644424	0.091859
	0.0587071	0.11925	0.019546
	-0.0368572	0.222803	0.023707
	0.0221174	0.391354	0.219072
	0.0192579	0.16024	0.063876
	0.12752	0.131084	-0.01189
	0.263461	0.755562	0.015814
	0.169694	1.14944	0.033423
	0.0665192	0.576238	0.146435
	0.074352	0.903208	0.258671
	0.053012	1.11925	0.134387
	0.0039605	0.417249	0.077242
	0.0162832	0.259214	0.33877
	-0.027267	0.096472	0.162564
	-0.0180891	0.488643	-0.00156
	0.260729	0.187685	0.030076
	0.0570282	0.516017	0.150381
	0.0642409	0.773529	0.184216
	0.0286829	0.314266	0.234129
	-0.0156898	0.699647	0.086462
	0.1014	0.383244	0.113139
