# Supplementary material for: A non-canonical role of the inner kinetochore in regulating sister-chromatid cohesion at centromeres
Source: EMBO J. 2024 May 7;43(12):7. doi: 10.1038/s44318-024-00104-6 (PMC11182772; doi:10.1038/s44318-024-00104-6)
Supplement: Supplementary file 8 — Source data Fig. 4 [file 44318_2024_104_MOESM8_ESM.zip]

Archive with 60 entries (46 files):
- Figure 4/4A/
- Figure 4/4A/western CENP-U.tif
- Figure 4/4A/western GFP.tif
- Figure 4/4A/western a┴-Tubulin.tif
- Figure 4/4B/
- Figure 4/4B/western GFP L.exp..tif
- Figure 4/4B/western GFP S.exp..tif
- Figure 4/4B/western SA2.tif
- Figure 4/4B/western Scc1.tif
- Figure 4/4B/western SMC1.tif
- Figure 4/4B/western SMC3.tif
- Figure 4/4C/
- Figure 4/4C/ADA Anti-GFP.tif
- Figure 4/4C/ADA CENP-C.tif
- Figure 4/4C/ADA DNA.tif
- Figure 4/4C/WT Anti-GFP.tif
- Figure 4/4C/WT CENP-C.tif
- Figure 4/4C/WT DNA.tif
- Figure 4/4D/
- Figure 4/4D/Figure 4D.xlsx
- Figure 4/4E/
- Figure 4/4E/Figure 4E.xlsx
- Figure 4/4F/
- Figure 4/4F/ADA siCENP-U#1 CENP-C.tif
- Figure 4/4F/ADA siCENP-U#1 DNA1.tif
- Figure 4/4F/HeLa siCENP-U#1 CENP-C.tif
- Figure 4/4F/HeLa siCENP-U#1 DNA.tif
- Figure 4/4F/HeLa sicontrol CENP-C.tif
- Figure 4/4F/HeLa sicontrol DNA.tif
- Figure 4/4F/WT siCENP-U#1 CENP-C.tif
- Figure 4/4F/WT siCENP-U#1 DNA.tif
- Figure 4/4H/
- Figure 4/4H/4H.xlsx
- Figure 4/4I/
- Figure 4/4I/CENP-U-AVAAA  010c1.tif
- Figure 4/4I/CENP-U-AVAAA 007c1.tif
- Figure 4/4I/HELA 002c1.tif
- Figure 4/4J/
- Figure 4/4J/4J.xlsx
- Figure 4/4K/
- Figure 4/4K/CENP-U-AVAAA-CENP-C.tif
- Figure 4/4K/CENP-U-AVAAA-DNA.tif
- Figure 4/4K/HeLa-CENP-C.tif
- Figure 4/4K/HeLa-DNA.tif
- Figure 4/4L/
- Figure 4/4L/western Anti-GFP.tif
- Figure 4/4L/western a┴-Tubulin.tif
- Figure 4/4M/
- Figure 4/4M/Figure 4M.xlsx
- Figure 4/4N/
- Figure 4/4N/HeLa CENP-C.tif
- Figure 4/4N/HeLa DNA.tif
- Figure 4/4N/HeLa+siCENP-U#1 CENP-C.tif
- Figure 4/4N/HeLa+siCENP-U#1 DNA.tif
- Figure 4/4N/T78A #C2+siCENP-U#1 CENP-C.tif
- Figure 4/4N/T78A #C2+siCENP-U#1 DNA.tif
- Figure 4/4N/WT#A3+siCENP-U#1 CENP-C.tif
- Figure 4/4N/WT#A3+siCENP-U#1 DNA.tif
- Figure 4/4O/
- Figure 4/4O/Figure 4O.xlsx
