# Supplementary material for: A non-canonical role of the inner kinetochore in regulating sister-chromatid cohesion at centromeres
Source: EMBO J. 2024 May 7;43(12):7. doi: 10.1038/s44318-024-00104-6 (PMC11182772; doi:10.1038/s44318-024-00104-6)
Supplement: Supplementary file 8 — Source data Fig. 4 [file 44318_2024_104_MOESM8_ESM.zip › Figure 4/4D/Figure 4D.xlsx]

## Sheet: R1
	HeLa	Chromosome aligned	Chromosome unaligned	sum	Chromosome aligned	Chromosome unaligned
	2	124	66	190	0.652632	0.347368
	4	177	24	201	0.880597	0.119403
	6	201	31	232	0.866379	0.133621
	8	199	33	232	0.857759	0.142241
	10	148	27	175	0.845714	0.154286
	HeLa+siCENP-U#1	Chromosome aligned	Chromosome unaligned	sum	Chromosome aligned	Chromosome unaligned
	2	176	50	226	0.778761	0.221239
	4	134	35	169	0.792899	0.207101
	6	124	38	162	0.765432	0.234568
	8	74	55	129	0.573643	0.426357
	10	76	59	135	0.562963	0.437037
	WT+siCENP-U#1	Chromosome aligned	Chromosome unaligned	sum	Chromosome aligned	Chromosome unaligned
	2	100	22	122	0.819672	0.180328
	4	123	16	139	0.884892	0.115108
	6	100	10	110	0.909091	0.0909091
	8	125	12	137	0.912409	0.0875912
	10	74	8	82	0.902439	0.097561
	ADA+siCENP-U#1	Chromosome aligned	Chromosome unaligned	sum	Chromosome aligned	Chromosome unaligned
	2	82	38	120	0.683333	0.316667
	4	93	16	109	0.853211	0.146789
	6	143	55	198	0.722222	0.277778
	8	104	53	157	0.66242	0.33758
	10	107	70	177	0.60452	0.39548

## Sheet: R2
	HeLa	Chromosome aligned	Chromosome unaligned	sum	Chromosome aligned	Chromosome unaligned
	2	134	31	165	0.812121	0.187879
	4	73	13	86	0.848837	0.151163
	6	67	14	81	0.82716	0.17284
	8	88	22	110	0.8	0.2
	10	80	24	104	0.769231	0.230769
	HeLa+siCENP-U#1	Chromosome aligned	Chromosome unaligned	sum	Chromosome aligned	Chromosome unaligned
	2	95	21	116	0.818966	0.181034
	4	97	22	119	0.815126	0.184874
	6	121	36	157	0.770701	0.229299
	8	64	58	122	0.52459	0.47541
	10	59	53	112	0.526786	0.473214
	WT+siCENP-U#1	Chromosome aligned	Chromosome unaligned	sum	Chromosome aligned	Chromosome unaligned
	2	154	42	196	0.785714	0.214286
	4	175	22	197	0.888325	0.111675
	6	125	19	144	0.868056	0.131944
	8	82	20	102	0.803922	0.196078
	10	77	23	100	0.77	0.23
	ADA+siCENP-U#1	Chromosome aligned	Chromosome unaligned	sum	Chromosome aligned	Chromosome unaligned
	2	76	18	94	0.808511	0.191489
	4	76	8	84	0.904762	0.0952381
	6	83	32	115	0.721739	0.278261
	8	67	38	105	0.638095	0.361905
	10	74	47	121	0.61157	0.38843

## Sheet: R3
	HeLa	Chromosome aligned	Chromosome unaligned	sum	Chromosome aligned	Chromosome unaligned
	2	103	75	178	0.578652	0.421348
	4	162	21	183	0.885246	0.114754
	6	128	10	138	0.927536	0.0724638
	8	209	33	242	0.863636	0.136364
	10	222	40	262	0.847328	0.152672
	HeLa+siCENP-U#1	Chromosome aligned	Chromosome unaligned	sum	Chromosome aligned	Chromosome unaligned
	2	83	38	121	0.68595	0.31405
	4	109	40	149	0.731544	0.268456
	6	85	50	135	0.62963	0.37037
	8	90	77	167	0.538922	0.461078
	10	57	95	152	0.375	0.625
	WT+siCENP-U#1	Chromosome aligned	Chromosome unaligned	sum	Chromosome aligned	Chromosome unaligned
	2	93	28	121	0.768595	0.231405
	4	121	21	142	0.852113	0.147887
	6	107	17	124	0.862903	0.137097
	8	155	35	190	0.815789	0.184211
	10	195	45	240	0.8125	0.1875
	ADA+siCENP-U#1	Chromosome aligned	Chromosome unaligned	sum	Chromosome aligned	Chromosome unaligned
	2	81	39	120	0.675	0.325
	4	68	18	86	0.790698	0.209302
	6	71	37	108	0.657407	0.342593
	8	59	39	98	0.602041	0.397959
	10	56	56	112	0.5	0.5
