# Supplementary material for: A non-canonical role of the inner kinetochore in regulating sister-chromatid cohesion at centromeres
Source: EMBO J. 2024 May 7;43(12):7. doi: 10.1038/s44318-024-00104-6 (PMC11182772; doi:10.1038/s44318-024-00104-6)
Supplement: Supplementary file 8 — Source data Fig. 4 [file 44318_2024_104_MOESM8_ESM.zip › Figure 4/4E/Figure 4E.xlsx]

## Sheet: Sheet1
	R1	unsepareted	separeted	sum	unsepareted	separeted
	HeLa+sicontrol	112	14	126	0.888889	0.111111
	HeLa+siCENP-U#1	45	36	81	0.555556	0.444444
	WT+siCENP-U#1	54	18	72	0.75	0.25
	ADA+siCENP-U#1	39	31	70	0.557143	0.442857
	R2	unsepareted	separeted	sum	unsepareted	separeted
	HeLa+sicontrol	125	28	153	0.816993	0.183007
	HeLa+siCENP-U#1	61	67	128	0.476562	0.523438
	WT+siCENP-U#1	113	51	164	0.689024	0.310976
	ADA+siCENP-U#1	92	80	172	0.534884	0.465116
	R3	unsepareted	separeted	sum	unsepareted	separeted
	HeLa+sicontrol	133	19	152	0.875	0.125
	HeLa+siCENP-U#1	126	113	239	0.527197	0.472803
	WT+siCENP-U#1	76	25	101	0.752475	0.247525
	ADA+siCENP-U#1	64	45	109	0.587156	0.412844
