# Supplementary material for: A non-canonical role of the inner kinetochore in regulating sister-chromatid cohesion at centromeres
Source: EMBO J. 2024 May 7;43(12):7. doi: 10.1038/s44318-024-00104-6 (PMC11182772; doi:10.1038/s44318-024-00104-6)
Supplement: Supplementary file 8 — Source data Fig. 4 [file 44318_2024_104_MOESM8_ESM.zip › Figure 4/4H/4H.xlsx]

## Sheet: R1
			Unseparated	Separated	SUM	Unseparated	Separated
		HeLa	93	33	126	0.738095	0.261905
		CENP-U-AVAAA	46	53	99	0.464646	0.535354

## Sheet: R2
			Unseparated	Separated	SUM	Unseparated	Separated
		HeLa	71	26	97	0.731959	0.268041
		CENP-U-AVAAA	99	95	194	0.510309	0.489691

## Sheet: R3
			Unseparated	Separated	SUM	Unseparated	Separated
		HeLa	77	34	111	0.693694	0.306306
		CENP-U-AVAAA	61	62	123	0.495935	0.504065
