# Supplementary material for: A non-canonical role of the inner kinetochore in regulating sister-chromatid cohesion at centromeres
Source: EMBO J. 2024 May 7;43(12):7. doi: 10.1038/s44318-024-00104-6 (PMC11182772; doi:10.1038/s44318-024-00104-6)
Supplement: Supplementary file 8 — Source data Fig. 4 [file 44318_2024_104_MOESM8_ESM.zip › Figure 4/4J/4J.xlsx]

## Sheet: HeLa
Length
1
0.82
0.82
0.8
0.69
0.53
0.8
0.7
0.7
0.94
0.73
0.84
0.58
0.54
0.78
0.65
0.7
0.51
0.78
0.49
0.51
0.59
0.64
0.62
0.62
0.72
0.71
0.61
0.45
0.62
0.67
0.49
0.67
0.61
0.69
0.57
0.69
0.52
0.64
0.72
0.62
0.64
0.65
0.52
0.57
0.49
0.66
0.66
0.59
0.53
0.63
0.73
0.65
0.69
0.67
0.72
0.67
0.67
0.59
0.57
0.66
0.58
0.43
0.73
0.7
0.73
0.85
0.67
0.51
0.7
0.77
0.67
0.56
0.62
0.66
0.56
0.72
0.72
0.74
0.48
0.63
0.68
0.58
0.58
0.58
0.55
0.55
0.68
0.67
0.6
0.57
0.77
0.71
0.66
0.58
0.62
0.63
0.59
0.66
0.62
0.73
0.58
0.61
0.56
0.66
0.72
0.57
0.61
0.55
0.65
0.69
0.74
0.67
0.63
0.7
0.68
0.77
0.6
0.41
0.38
0.57
0.56
0.51
0.61
0.79
0.62
0.58
0.61
0.63
0.66
0.79
0.7
0.83
0.5
0.79
0.72
0.53
0.73
0.73
0.6
0.59
0.8
0.6
0.88
0.57
0.57
0.58
0.67
0.68
0.62
0.74
0.71
0.8
0.82
0.53
0.66
0.6
0.75
0.62
0.54
0.61
0.64
0.61
0.47
0.73
0.64
0.7
0.69
0.68
0.72
0.66
0.66
0.74
0.64
0.58
0.75
0.65
0.49
0.65
0.75
0.63
0.73
0.75
0.88
0.64
0.56
0.59
0.78
0.61
0.64
0.62
0.56
0.65
0.61
0.56
0.68
0.67
0.63
1.19
0.59
0.46
0.7
0.59
0.51
0.67
0.59
0.79
0.74
0.72
0.54
0.48
0.7
0.56
0.53
0.77
0.56
0.67
1.14
0.69
0.53
0.55
0.68
0.61
0.84
0.58
0.69
0.85
0.67
0.71
0.68
0.59
0.51
0.69
1.36
0.52
0.5
0.73
0.57
0.44
0.6
0.65
0.73
0.64
0.63
0.68
0.67
0.7
0.75
0.62
0.6
0.51
0.69
0.55
0.52
0.78
0.59
0.69
0.75
0.43
0.45
0.45
1.38
0.58
0.96
0.65
0.76
0.7
0.74
0.63
0.67
0.58
0.69
0.62
0.52
0.99
0.55
0.57
0.72
0.62
0.93
0.54
0.54
0.69
0.58
0.56
0.69
0.72
0.68
0.58
0.77
0.61
0.72
0.64
0.88
0.58
0.7
0.58
0.42
0.75
0.78
0.78
1.15
0.59
0.67
1.6
0.57
0.61
0.82
0.67
0.73
0.51
0.66
0.71
0.7
0.85
0.81
0.76
0.67
0.78
0.53
0.56
0.61
0.56
0.53
0.7
0.57
0.6
0.54
0.7
0.69
0.71
0.81
0.63
0.62
0.72
0.48
0.68
0.73
0.85
0.72
0.39
0.64
0.5
0.47
0.54
0.59
0.66
0.79
0.66
0.57
0.97
0.86
0.56
0.42
0.63
0.5
0.65
0.43
0.5
0.54
0.64
0.44
0.58
0.89
0.8
0.7
1.63
0.63
0.68
1.35
0.65
0.55
0.47
0.63
0.57
0.61
0.58
0.65
0.55
0.63
0.61
0.6
0.43
0.65
0.64
0.47
0.56
0.57
0.64
0.53
0.62
0.49
0.63
0.62
0.73
0.42
0.58
0.39
0.4
0.68
0.56
1
0.62
0.76
0.8
0.74
0.72
0.92
0.7
0.56
0.42
0.52
0.55
0.64
0.49
0.49
0.4
0.56
0.53
0.53
0.45
0.53
0.42
0.4
0.6
0.52
0.6
0.47
0.5
0.39
0.52
0.61
0.49
0.45
0.52
0.54
0.5
0.42
0.5
0.58
0.63
0.5
0.51
0.45
0.53
0.46
0.49
1.25
0.58
0.55
0.34
0.44
0.55
0.53
0.53
0.51
0.56
0.58
0.55
0.49
0.61
0.66
0.47
0.73
0.65
0.64
0.59
0.72
0.74
0.65
0.72
0.77
0.48
0.69
0.67
0.67
0.39
0.69
0.64
0.57
0.5
0.68
0.68
0.61
0.64
0.62
0.46
0.68
0.64
0.5
0.77
0.46
0.5
0.61
0.67
0.76
0.63
0.56
0.71
0.66
0.62
0.62
0.82
0.69
0.62
0.42
0.56
0.66
0.61
0.62
0.53
0.64
0.75
0.65
1.53
1.04
1.03
0.89
0.92
0.91
0.6
0.93
0.7
0.59
0.56
0.63
0.65
0.76
0.83
0.73
0.72
1.15
0.65
0.51
0.77
0.7
0.7
0.87
0.65
0.87
0.79
0.46
0.89
0.61
0.73
0.58
0.68
1.2
0.66
0.6
0.54
0.43
0.88
0.6
0.6
0.54
0.62
0.72
0.75
0.59
0.49
0.53
0.52
0.62
0.47
0.75
1.19
0.65
0.65
0.76
0.68
0.94
0.77
0.71
0.44
0.45
0.73
0.64
0.42
0.51
0.6
0.62
0.54
0.7
0.89
0.82
0.74
0.7
0.7
0.74
0.68
0.46
0.53
0.59
0.62
0.59
0.5
0.89
0.81
0.59
0.59
0.83
0.77
0.74
0.58
0.55
0.8
0.73
0.61
0.61
0.6
0.64
0.46
0.6
0.67
0.43
0.82
0.64
0.79
0.65
0.52
0.57
0.75
0.79
0.95
0.78
0.64
0.84
0.75
0.58
0.9
0.74
0.7
0.5
0.63
0.64
0.58
0.63
0.55
0.69
0.57
1.05
0.68
0.68
0.68
0.6
0.54
0.42
0.63
0.47
0.67
0.64
0.46
0.62
0.66
0.62
0.62
0.7
0.76
0.57
0.62
0.72
0.76
0.47
0.65
0.63
0.52
0.64
0.58
0.7
0.64
0.73
0.49
0.65
0.6
0.56
0.53
0.54
0.72
0.86
0.82
0.62
0.82
0.64
0.63
0.6
0.57
0.64
0.41
0.63
0.55
0.61
0.69
0.76
0.54
0.65
0.63
0.65
0.65
0.46
0.71
0.64
0.57
0.99
0.69
0.71
0.56
0.63
1.13
0.61
0.61
0.61
0.96
0.59
0.57
0.8
0.65
0.64
0.56
0.51
0.59
0.7
0.63
0.8
0.54
0.72
0.73
0.88
0.44
0.48
0.41
0.74
0.7
0.67
0.59
0.74
0.78
0.51
0.63
0.62
0.53
0.61
0.72
0.68
0.66
0.61
0.59
0.52
0.56
0.63
0.59
0.61
0.61
0.66
0.56
0.68
0.63
0.7
0.53
0.43
0.71
0.62
0.7
0.55
0.59
0.48
0.56
0.63
0.54
0.59
0.71
0.63
0.66
0.68
0.67
0.77
0.38
0.67
0.92
0.62
0.64
0.5
0.47
0.58
0.38
0.63
0.6
1.4
0.8
0.67
0.68
0.86
0.73
0.57
0.51
0.6
0.79
0.68
0.63
0.67
0.53
0.55
0.68
0.73
0.61
0.54
0.74
0.54
0.87
0.61
0.59
0.56
0.74
0.45
0.65
0.76
0.48
0.54
0.57
0.67
0.41
0.82
0.56
0.6
0.77
0.74
0.85
0.62
0.69
0.7
0.8
0.78
0.79
0.76
0.79
0.55
0.74
0.59
0.75
0.69
0.86
0.56
0.57
0.77
0.74
0.56
0.52
0.6
0.69
0.48
0.59
0.51
0.65
0.46
0.61
0.64
0.67
0.76
0.54
0.45
0.65
0.54
0.43
0.46
0.5
0.58
0.48
0.62
0.69
0.47
0.96
0.58
0.69
0.67
0.6
0.63
0.28
0.41
0.54
0.71
0.42
0.95
0.46
0.68
0.47
0.61
0.49
0.45
0.54
0.49
0.96
0.81
0.71
0.67
0.82
0.6
0.63
0.61
0.7
0.57
0.58
0.58
0.5
0.57
0.57
0.46
0.53
0.57
0.47
0.72
0.58
0.61
0.33
0.77
0.68
0.78
0.73
0.47
0.6
0.79
0.61
0.63
0.69
0.79
0.62
0.64
0.54
0.56
0.44
0.58
0.49
0.62
0.61
0.61
0.55
0.44
0.52
0.52
0.52
0.52
0.48
0.64
0.59
1.36
0.55
0.73
0.52
0.73
1.51
0.51
0.74
0.59
0.58
0.6
0.58
0.65
0.68
1.01
0.6
0.53
0.64
0.6
0.45
0.7
0.47
0.6
0.64
0.7
0.58
0.61
0.63
0.47
0.52
0.53
0.74
0.52
0.49
0.68
0.53
0.67
0.67
0.53
0.77
0.79
0.65
0.7
1.42
0.53
0.71
0.65
0.59
0.46
0.52
0.48
0.77
0.73
0.62
0.64
0.61
0.66
0.45
0.56
0.46
0.67
0.54
0.81
0.38
0.7
0.56
0.46
0.8
0.71
0.6
0.61
0.65
0.62
0.87
0.83
0.68
1
0.85
0.7
0.66
0.42
0.56
0.65
0.63
0.7
0.64
0.73
0.63
0.53
0.8
0.64
0.38

## Sheet: CENP-U-AVAAA
Length
0.55
0.51
0.46
0.6
0.74
0.78
0.89
0.85
0.7
0.82
0.64
0.69
0.6
0.65
0.69
0.66
0.62
0.75
0.6
0.62
0.55
0.87
0.83
0.63
0.46
0.55
0.57
0.73
0.59
1.03
0.59
0.62
1.02
0.61
0.49
0.6
0.89
0.59
0.69
0.64
0.61
0.61
0.54
0.61
0.88
0.65
0.41
0.8
0.54
0.77
0.54
0.8
0.82
0.54
0.87
0.48
0.67
0.77
0.64
0.86
0.56
0.52
0.82
0.69
0.66
0.83
0.78
0.74
0.61
0.65
0.72
0.79
0.61
0.63
0.7
0.72
0.61
0.43
0.71
0.68
0.46
0.69
0.46
0.82
0.68
0.46
0.68
0.65
0.69
0.62
0.58
0.69
0.52
0.71
0.61
0.66
0.74
0.72
0.64
0.55
0.59
0.61
0.3
0.65
0.65
0.51
0.57
0.57
0.56
0.72
0.5
0.41
0.56
0.63
0.76
0.57
0.58
0.66
0.66
0.67
0.57
0.55
0.67
0.61
0.67
0.67
0.63
0.78
0.58
0.71
0.56
0.66
0.51
0.8
0.67
0.91
0.72
0.65
0.49
0.69
0.76
0.74
0.76
0.6
0.63
0.63
0.85
0.69
0.52
0.69
0.71
0.78
0.86
0.97
0.77
0.95
0.6
0.87
0.7
0.93
0.8
0.84
0.66
0.84
0.8
0.61
0.61
0.72
0.73
0.78
0.62
1.07
0.35
0.75
0.94
0.94
0.68
0.74
0.86
0.47
0.65
0.64
0.84
0.82
0.68
0.55
0.75
0.59
0.77
0.57
0.62
0.56
1.02
0.79
0.75
0.62
0.66
0.74
0.61
0.57
0.53
0.84
0.64
0.52
0.64
0.59
0.71
0.85
0.67
0.66
0.43
0.72
1.17
0.67
0.64
0.72
0.69
0.71
0.86
0.74
0.72
0.59
0.63
0.67
0.71
0.68
0.5
0.66
0.74
0.77
0.58
0.55
0.56
0.55
0.87
0.55
0.69
0.61
0.77
0.57
0.71
0.55
0.63
0.56
0.63
0.73
0.52
0.94
0.62
0.63
0.62
0.67
0.74
0.44
0.59
0.64
0.84
0.73
0.69
0.7
0.69
0.67
0.68
0.71
0.64
0.64
0.65
0.72
0.63
0.73
0.53
0.54
0.69
0.72
0.58
0.85
0.66
0.77
0.59
0.75
0.66
0.7
0.69
0.85
0.98
0.72
0.69
0.66
0.74
0.59
0.78
0.74
0.77
0.67
0.62
0.86
0.59
0.7
0.87
0.6
0.52
0.72
0.68
0.8
0.62
0.82
1.14
0.72
0.77
0.54
0.73
0.66
0.75
0.74
0.58
0.76
0.65
1.36
1.26
1
0.75
0.56
0.56
1.26
1.05
0.97
0.91
0.81
0.8
0.64
1.01
0.81
0.87
0.77
0.68
0.85
1.07
0.99
0.41
0.86
0.81
0.59
0.81
0.88
1.02
0.78
0.78
0.79
0.59
0.68
0.88
0.86
0.59
0.57
0.68
0.74
0.71
0.69
1.08
1.31
1
0.62
0.75
1.11
1.29
0.55
0.68
0.75
0.72
0.76
0.71
0.82
0.77
0.85
0.63
0.76
0.72
0.78
0.7
0.58
0.61
1.01
0.64
0.74
0.63
0.85
0.77
0.77
0.47
0.72
0.63
0.77
0.71
0.67
0.45
0.57
0.57
0.68
0.62
0.86
0.65
0.47
0.62
0.62
0.63
0.56
0.55
0.71
0.74
0.7
0.76
0.77
0.76
0.69
0.63
0.67
0.66
1.14
0.93
0.79
0.82
1.11
0.63
0.66
0.84
0.91
0.7
1
0.77
0.54
0.93
0.79
0.65
0.76
0.79
0.75
0.94
0.63
0.75
0.73
0.7
0.81
0.83
0.73
0.51
0.72
0.68
0.68
0.69
0.68
0.69
0.64
0.81
0.79
0.81
0.98
0.58
0.59
0.67
0.69
0.87
0.77
0.78
0.91
0.73
0.67
0.5
0.55
0.74
0.76
0.72
0.71
0.7
0.7
0.7
0.79
0.98
0.71
0.63
0.6
0.72
0.67
0.89
0.6
0.56
0.64
0.71
0.68
0.67
0.57
0.62
0.69
0.63
1.18
0.63
0.47
0.57
0.77
0.95
0.76
0.64
0.44
1.21
0.7
0.5
0.6
0.57
0.74
0.66
0.63
0.68
0.66
0.64
0.62
0.62
0.72
1
0.48
0.63
0.7
0.63
0.72
0.6
0.78
0.74
0.86
0.9
0.91
0.67
0.89
1.01
1.02
0.84
0.86
0.56
0.73
0.72
0.68
0.87
0.75
0.7
0.56
0.71
0.66
1.13
0.73
0.8
0.84
0.81
0.71
0.65
0.69
0.95
0.91
0.63
0.87
0.83
0.69
0.77
0.68
0.63
1.3
0.88
0.8
1.04
0.65
0.95
0.69
0.59
0.63
0.93
0.96
0.74
0.67
0.81
0.63
0.7
0.6
0.62
0.72
0.56
0.71
0.67
0.74
0.79
0.71
0.75
0.66
0.63
0.53
0.91
0.69
0.78
0.68
0.76
0.54
0.75
0.63
0.69
0.68
0.58
0.76
0.73
0.7
0.47
0.71
0.6
0.69
0.7
0.67
0.73
0.59
0.74
0.45
0.34
0.53
0.68
0.87
0.76
0.68
0.71
0.67
0.66
0.64
0.38
0.41
0.51
0.77
0.74
0.73
0.71
0.66
0.72
0.8
0.99
0.78
0.87
0.8
0.73
0.71
0.69
0.91
0.79
0.76
0.56
0.94
0.72
0.88
0.8
0.58
0.96
0.65
0.82
0.58
0.61
0.64
0.55
0.73
0.72
0.75
0.75
0.72
0.83
0.82
0.84
0.73
0.77
1.02
0.57
0.65
0.77
0.63
0.72
0.63
0.6
0.57
0.86
0.84
0.81
0.65
0.75
0.57
0.77
0.71
0.89
0.69
0.81
0.87
0.57
0.74
0.47
0.63
1.14
1.5
0.75
0.59
0.66
0.78
0.81
0.83
0.9
0.59
0.59
0.93
0.73
0.93
0.49
1.5
0.91
1
0.77
0.86
0.72
0.4
0.78
0.87
0.89
1.37
0.47
0.99
0.69
0.8
0.68
0.64
1.15
1.16
0.62
0.68
0.8
0.63
0.55
1.18
0.67
0.72
0.44
0.68
0.96
0.84
0.94
0.6
0.78
1.01
0.66
0.64
0.85
0.57
0.46
0.68
0.68
0.58
0.78
0.54
0.7
0.66
0.62
0.68
0.53
0.71
0.56
0.66
0.81
0.6
0.71
0.67
0.61
0.67
0.67
0.71
0.65
0.86
0.78
0.62
0.82
0.73
0.64
0.67
0.52
0.55
0.65
0.6
0.61
0.64
0.69
0.62
0.54
0.76
0.74
0.73
0.61
0.73
1.5
0.48
0.77
0.77
0.69
0.43
0.71
0.58
0.47
0.58
0.51
0.66
0.58
0.82
0.6
0.53
0.6
0.48
0.7
0.71
0.61
0.78
0.51
0.6
0.66
0.72
0.71
0.76
0.62
0.49
0.69
0.61
0.79
0.65
0.71
0.74
0.82
0.58
0.84
0.49
0.54
0.68
0.58
0.63
0.94
0.93
0.76
0.93
0.71
0.59
0.68
0.61
1.07
0.72
0.89
0.83
0.82
0.76
0.69
0.52
0.52
0.64
0.87
0.49
0.67
0.71
0.72
0.92
0.53
0.66
0.77
0.85
0.53
0.73
0.51
0.91
0.6
0.79
0.75
0.67
0.79
0.7
0.73
0.52
0.57
0.72
0.6
0.72
0.72
0.84
0.97
0.71
0.48
0.77
0.55
0.75
0.91
0.77
0.66
0.6
0.75
0.69
0.96
0.45
0.82
0.75
0.67
0.75
0.66
0.66
0.5
0.71
0.79
0.81
0.74
0.98
0.68
0.7
0.91
0.82
0.74
0.69
0.64
0.8
0.73
0.68
0.62
0.67
0.76
0.7
0.67
0.65
0.72
0.64
0.62
0.6
0.65
0.54
0.66
0.57
0.48
0.64
0.75
0.53
0.56
0.72
0.58
0.53
0.45
0.63
0.87
0.83
0.85
0.74
0.58
1.52
0.51
0.51
0.61
1
0.49
0.56
0.66
0.6
0.63
0.79
0.62
0.53
0.79
0.62
0.73
0.57
0.68
0.87
0.78
0.84
0.81
0.8
0.72
0.78
0.59
0.62
0.55
0.58
0.5
0.46
0.5
1.23
0.62
0.53
0.58
0.72
0.92
0.8
0.76
0.8
1
0.63
0.82
0.66
0.67
1.26
1.13
0.89
1.02
0.65
0.56
0.39
0.49
0.66
0.8
0.48
0.66
0.48
0.75
0.37
0.78
0.62
0.64
0.74
0.57
0.6
0.66
0.79
0.5
0.76
0.77
0.74
0.77
0.67
0.63
0.77
0.65
0.43
0.61
0.75
0.45
0.75
0.87
0.77
0.75
0.99
1.19
0.7
0.66
0.68
0.51
0.73
0.96
0.67
0.79
0.78
0.63
0.82
0.93
0.8
0.78
0.81
0.51
0.66
0.68
0.48
0.64
0.64
0.82
0.78
0.87
0.99
0.7
0.92
0.79
0.77
0.78
0.59
0.61
0.77
0.7
0.6
0.85
