# Supplementary material for: A non-canonical role of the inner kinetochore in regulating sister-chromatid cohesion at centromeres
Source: EMBO J. 2024 May 7;43(12):7. doi: 10.1038/s44318-024-00104-6 (PMC11182772; doi:10.1038/s44318-024-00104-6)
Supplement: Supplementary file 8 — Source data Fig. 4 [file 44318_2024_104_MOESM8_ESM.zip › Figure 4/4M/Figure 4M.xlsx]

## Sheet: Sheet1
	R1	unsepareted	separeted	sum	unsepareted	separeted
	HeLa+siControl	141	13	154	0.915584	0.0844156
	HeLa+siCENP-U#1	144	100	244	0.590164	0.409836
	WT#A3+siCENP-U#1	100	20	120	0.833333	0.166667
	T78A#C2+siCENP-U#1	164	63	227	0.722467	0.277533
	R2	unsepareted	separeted	sum	unsepareted	separeted
	HeLa+siControl	146	15	161	0.906832	0.0931677
	HeLa+siCENP-U#1	157	110	267	0.588015	0.411985
	WT#A3+siCENP-U#1	333	80	413	0.806295	0.193705
	T78A#C2+siCENP-U#1	263	69	332	0.792169	0.207831
	R3	unsepareted	separeted	sum	unsepareted	separeted
	HeLa+siControl	127	9	136	0.933824	0.0661765
	HeLa+siCENP-U#1	123	52	175	0.702857	0.297143
	WT#A3+siCENP-U#1	220	39	259	0.849421	0.150579
	T78A#C2+siCENP-U#1	178	44	222	0.801802	0.198198
