# Supplementary material for: A non-canonical role of the inner kinetochore in regulating sister-chromatid cohesion at centromeres
Source: EMBO J. 2024 May 7;43(12):7. doi: 10.1038/s44318-024-00104-6 (PMC11182772; doi:10.1038/s44318-024-00104-6)
Supplement: Supplementary file 8 — Source data Fig. 4 [file 44318_2024_104_MOESM8_ESM.zip › Figure 4/4O/Figure 4O.xlsx]

## Sheet: Sheet1
					HeLa	Chromosome aligned	Chromosome unaligned	sum	Chromosome aligned	Chromosome unaligned
					4	162	12	174	0.931034	0.0689655
					6	155	31	186	0.833333	0.166667
					8	189	64	253	0.747036	0.252964
					HeLa+siCENP-U#1	Chromosome aligned	Chromosome unaligned	sum	Chromosome aligned	Chromosome unaligned
					4	260	78	338	0.769231	0.230769
					6	303	193	496	0.610887	0.389113
					8	95	140	235	0.404255	0.595745
					WT#A3+siCENP-U#1	Chromosome aligned	Chromosome unaligned	sum	Chromosome aligned	Chromosome unaligned
					4	178	21	199	0.894472	0.105528
					6	205	60	265	0.773585	0.226415
					8	130	43	173	0.751445	0.248555
					T78A#C2+siCENP-U#1	Chromosome aligned	Chromosome unaligned	sum	Chromosome aligned	Chromosome unaligned
					4	116	15	131	0.885496	0.114504
					6	107	38	145	0.737931	0.262069
					8	105	28	133	0.789474	0.210526
