# Supplementary material for: A non-canonical role of the inner kinetochore in regulating sister-chromatid cohesion at centromeres
Source: EMBO J. 2024 May 7;43(12):7. doi: 10.1038/s44318-024-00104-6 (PMC11182772; doi:10.1038/s44318-024-00104-6)
Supplement: Supplementary file 9 — Source data Fig. 5 [file 44318_2024_104_MOESM9_ESM.zip]

Archive with 35 entries (27 files):
- Figure 5/5A/
- Figure 5/5A/western Scc1.tif
- Figure 5/5A/western SMC3.tif
- Figure 5/5A/western Wapl.tif
- Figure 5/5A/western a┴-Tubulin.tif
- Figure 5/5B/
- Figure 5/5B/Figure 5B.xlsx
- Figure 5/5C/
- Figure 5/5C/siCENP-U CENP-C.tif
- Figure 5/5C/siCENP-U DNA.tif
- Figure 5/5C/siCENP-U+siWapl CENP-C.tif
- Figure 5/5C/siCENP-U+siWapl DNA.tif
- Figure 5/5C/siControl CENP-C.tif
- Figure 5/5C/siControl DNA.tif
- Figure 5/5C/siWapl CENP-C.tif
- Figure 5/5C/siWapl DNA.tif
- Figure 5/5D/
- Figure 5/5D/western Wapl.tif
- Figure 5/5D/western a┴-Tubulin.tif
- Figure 5/5E/
- Figure 5/5E/Figure 5E.xlsx
- Figure 5/5F/
- Figure 5/5F/Figure 5F.xlsx
- Figure 5/5G/
- Figure 5/5G/HeLa+siCENP-U#1 CENP-C.tif
- Figure 5/5G/HeLa+siCENP-U#1 DNA.tif
- Figure 5/5G/HeLa+siCENP-U#1+siWapl CENP-C.tif
- Figure 5/5G/HeLa+siCENP-U#1+siWapl DNA.tif
- Figure 5/5G/HeLa+siControl CENP-C.tif
- Figure 5/5G/HeLa+siControl DNA.tif
- Figure 5/5G/HeLa+siWapl CENP-C.tif
- Figure 5/5G/HeLa+siWapl DNA.tif
- Figure 5/5H/
- Figure 5/5H/western Wapl.tif
- Figure 5/5H/western a┴-Tubulin.tif
