# Supplementary material for: A non-canonical role of the inner kinetochore in regulating sister-chromatid cohesion at centromeres
Source: EMBO J. 2024 May 7;43(12):7. doi: 10.1038/s44318-024-00104-6 (PMC11182772; doi:10.1038/s44318-024-00104-6)
Supplement: Supplementary file 9 — Source data Fig. 5 [file 44318_2024_104_MOESM9_ESM.zip › Figure 5/5B/Figure 5B.xlsx]

## Sheet: Sheet1
	R1	unsepareted	separeted	sum	unsepareted	separeted
	siControl	226	43	269	0.840149	0.159851
	siWapl	118	20	138	0.855072	0.144928
	siCENP-U#1	82	76	158	0.518987	0.481013
	siCENP-U#1+siWapl	130	25	155	0.83871	0.16129
	R2	unsepareted	separeted	sum	unsepareted	separeted
	siControl	115	22	137	0.839416	0.160584
	siWapl	133	16	149	0.892617	0.107383
	siCENP-U#1	101	107	208	0.485577	0.514423
	siCENP-U#1+siWapl	140	21	161	0.869565	0.130435
	R3	unsepareted	separeted	sum	unsepareted	separeted
	siControl	184	36	220	0.836364	0.163636
	siWapl	117	16	133	0.879699	0.120301
	siCENP-U#1#1	93	104	197	0.472081	0.527919
	siCENP-U#1#1+siWapl	113	20	133	0.849624	0.150376
