# Supplementary material for: A non-canonical role of the inner kinetochore in regulating sister-chromatid cohesion at centromeres
Source: EMBO J. 2024 May 7;43(12):7. doi: 10.1038/s44318-024-00104-6 (PMC11182772; doi:10.1038/s44318-024-00104-6)
Supplement: Supplementary file 9 — Source data Fig. 5 [file 44318_2024_104_MOESM9_ESM.zip › Figure 5/5E/Figure 5E.xlsx]

## Sheet: Sheet1
	siControl	siWapl	siCENP-U#1	siCENP-U#1+siWapl
	0.87	0.94	0.83	0.81
	0.77	0.69	1.14	0.82
	0.86	0.52	0.89	0.85
	0.97	0.6	1.03	0.67
	0.49	0.67	0.97	0.65
	0.96	0.56	1.02	0.66
	0.72	0.55	1.02	0.7
	0.79	0.84	0.86	0.5
	0.75	0.51	1.01	0.71
	0.85	0.48	1.03	0.82
	0.86	0.79	0.69	0.6
	0.98	0.72	0.79	0.6
	0.88	0.5	0.9	0.44
	0.66	0.56	0.9	0.9
	0.76	0.54	1.06	0.69
	0.61	0.61	0.91	0.8
	0.88	0.67	1.17	0.66
	1.09	0.67	0.83	0.54
	1.51	0.57	0.79	0.53
	0.83	0.54	0.78	0.47
	1.01	0.56	0.72	0.63
	0.99	0.6	0.87	0.78
	0.68	0.68	1.02	0.6
	0.72	0.6	0.87	0.53
	0.53	0.42	1.04	0.54
	1	0.62	0.67	0.64
	0.61	0.32	1.06	0.73
	0.6	0.68	1.12	0.72
	0.8	0.6	0.76	0.73
	0.97	0.6	0.78	0.83
	0.86	0.76	0.66	0.65
	0.77	0.74	1.01	0.57
	0.87	0.58	1.06	0.49
	0.63	0.56	1.24	0.6
	0.74	0.56	0.75	0.76
	1.27	0.48	1.32	0.7
	0.79	0.54	1.21	0.59
	0.71	0.48	1.14	0.55
	0.98	0.53	0.74	0.65
	0.7	0.6	0.75	0.73
	0.75	0.65	1.03	0.72
	0.88	0.68	0.73	0.72
	1.09	0.62	0.58	0.53
	0.92	0.56	0.98	0.54
	0.74	0.58	0.55	0.86
	0.8	0.46	0.72	0.54
	0.8	0.6	1.07	0.73
	0.61	0.88	0.72	0.56
	0.89	0.64	1.51	0.76
	0.96	0.69	1.12	0.41
	1.03	0.56	1.2	0.48
	0.96	0.58	0.96	0.65
	0.91	0.68	0.9	0.75
	1	0.69	0.83	0.74
	0.72	0.63	0.94	0.75
	0.89	0.7	0.9	0.62
	0.92	0.5	0.73	0.91
	0.76	0.61	1.05	0.9
	0.45	0.64	1.06	0.8
	0.79	1.01	0.62	0.89
	0.86	0.63	0.93	0.86
	0.55	0.67	0.73	0.55
	0.77	0.53	0.88	1.16
	1.02	0.63	0.83	0.97
	0.7	0.79	0.8	0.58
	0.46	0.61	0.87	0.77
	0.95	0.66	0.61	0.66
	0.84	0.66	0.75	0.55
	0.96	1.22	0.9	0.83
	1.02	0.77	0.85	0.74
	1.24	0.57	0.95	0.71
	0.98	0.8	1	1
	0.7	0.83	0.74	0.68
	0.95	0.71	0.83	1.04
	0.75	0.58	0.77	0.72
	0.83	0.71	0.88	0.87
	0.85	0.61	0.91	0.89
	0.87	0.59	0.96	0.82
	0.8	0.64	0.91	0.74
	0.87	0.62	0.73	0.93
	1.28	0.52	0.82	0.86
	0.82	0.47	0.74	0.51
	0.79	0.69	0.85	0.7
	0.9	0.55	0.93	0.7
	0.78	0.7	1.01	0.97
	0.76	0.52	0.93	0.88
	0.56	0.59	0.8	0.61
	0.83	0.74	0.53	0.73
	0.47	0.72	1.21	0.62
	0.72	0.54	0.61	0.91
	1.04	0.58	0.83	0.66
	0.65	0.54	0.61	0.84
	0.91	0.6	1.01	0.67
	0.73	0.63	0.73	0.86
	1.27	0.62	1.02	0.64
	0.87	0.5	0.89	0.69
	0.89	0.55	1.13	0.65
	1.15	0.52	0.63	0.81
	1	0.67	0.91	0.56
	1.1	0.52	0.9	0.65
	0.97	0.73	0.81	0.72
	1.15	0.62	0.9	0.68
	1.88	0.57	1	0.51
	0.66	0.55	0.94	0.73
	0.92	0.56	1.07	0.66
	0.88	0.57	0.91	0.68
	1.17	0.56	1.33	0.7
	1.63	0.59	1.34	0.59
	0.99	0.57	0.48	0.63
	0.77	0.53	0.86	0.86
	1.03	0.53	0.6	0.88
	0.73	0.53	0.71	0.74
	1.26	0.6	0.57	0.61
	1	0.68	0.79	0.71
	0.68	0.48	1.23	0.69
	0.8	0.56	1.02	0.67
	0.57	0.69	0.95	0.67
	0.92	0.53	0.62	0.72
	0.76	0.73	0.68	0.85
	1.1	0.59	0.78	0.59
	0.72	0.45	0.7	0.77
	0.9	0.49	0.77	0.78
	0.67	0.55	0.85	0.81
	0.79	0.52	1.01	0.65
	0.73	0.54	0.7	0.56
	0.84	0.53	0.63	0.88
	0.81	0.59	0.82	0.87
	0.63	0.57	0.91	0.68
	0.75	0.51	0.67	0.66
	0.74	0.58	0.64	0.74
	0.73	0.53	0.67	0.82
	0.73	0.8	0.76	0.67
	0.7	0.52	0.79	0.81
	0.84	0.62	0.56	0.51
	0.62	0.66	0.97	0.75
	0.74	0.56	0.81	0.7
	0.77	0.66	0.68	0.78
	0.69	0.6	0.64	0.89
	0.71	0.54	0.81	0.57
	0.52	0.39	0.51	0.71
	0.79	0.61	0.76	0.68
	0.61	0.58	0.83	0.67
	0.8	0.76	0.6	0.67
	0.61	0.52	0.76	0.62
	0.73	0.73	0.85	0.54
	0.98	0.67	0.63	0.63
	0.74	0.76	0.66	0.87
	0.77	0.83	0.87	0.64
	0.78	0.65	0.57	0.78
	0.64	0.4	0.77	0.56
	0.65	0.55	0.93	0.59
	0.85	0.65	0.73	0.53
	0.72	0.62	0.77	0.69
	0.79	0.53	0.79	0.66
	0.66	0.87	0.46	0.51
	0.69	0.56	0.83	0.67
	0.75	0.52	0.72	0.73
	0.82	0.61	0.78	0.76
	0.82	0.67	0.8	0.46
	0.69	0.5	0.78	0.72
	0.56	0.49	0.53	0.67
	0.9	0.65	0.87	0.7
	0.81	0.65	0.51	0.52
	0.73	0.73	1.3	0.56
	0.74	0.62	1	0.53
	0.74	0.75	0.86	0.8
	0.85	0.69	0.9	0.69
	0.74	0.72	0.85	0.68
	0.56	0.63	0.77	0.71
	0.73	0.71	0.96	0.79
	0.71	0.72	1.01	0.69
	0.65	0.74	0.65	0.5
	0.8	0.54	0.84	0.66
	0.89	0.68	0.67	0.54
	0.7	0.69	1.23	0.57
	0.61	0.57	0.82	0.64
	0.72	0.75	1.18	0.66
	0.65	0.71	0.78	0.61
	0.73	0.63	1.22	0.57
	0.73	0.68	1	0.71
	0.83	0.66	0.88	0.69
	0.75	0.76	0.9	0.48
	0.78	0.66	1	0.53
	0.86	0.58	1.05	0.57
	0.72	0.64	0.9	0.63
	0.64	0.63	1.09	0.75
	0.68	0.75	1.06	0.62
	0.85	0.74	0.84	0.58
	0.9	0.55	0.97	0.63
	0.73	0.62	0.94	0.7
	0.77	0.68	0.74	0.69
	0.7	0.65	1.37	0.72
	0.65	0.57	0.78	0.61
	0.97	0.66	0.74	0.63
	0.73	0.57	0.77	0.65
	0.51	0.46	1.41	0.71
	0.99	0.63	1.03	0.72
	0.84	0.53	1	0.59
	0.79	0.8	1.2	0.69
	0.74	0.74	0.68	0.48
	0.94	0.58	0.68	0.6
	1.02	0.5	1.09	0.61
	0.75	0.47	0.75	0.65
	0.97	0.61	1.35	0.56
	0.74	0.63	0.77	0.57
	0.86	0.67	0.97	0.44
	0.74	0.68	1.02	0.64
	1	0.74	1.11	0.57
	1.07	0.52	0.53	0.53
	1.08	0.77	1.02	0.53
	0.85	0.71	0.58	0.51
	0.86	0.65	1.01	0.6
	0.6	0.73	1.03	0.59
	1.13	0.67	0.81	0.59
	0.51	0.58	0.9	0.58
	1.03	0.75	0.73	0.64
	1.31	0.51	1.42	0.53
	0.7	1.1	1.17	0.43
	0.74	0.71	0.82	0.62
	1.05	0.8	2.43	0.73
	0.59	0.68	0.78	0.81
	0.47	0.55	0.62	0.64
	1.18	0.87	0.85	0.8
	0.47	0.94	0.74	0.63
	0.73	0.68	0.76	0.63
	0.64	0.98	0.69	0.63
	0.71	0.58	0.66	0.61
	0.71	0.64	0.71	0.72
	0.8	0.71	0.89	0.75
	0.86	1.07	0.62	0.78
	0.79	0.77	0.86	0.64
	0.74	0.58	0.91	0.7
	0.83	1.19	0.96	0.66
	0.71	0.66	0.85	0.73
	0.74	0.93	0.96	0.54
	0.7	0.52	0.48	0.66
	0.74	0.45	0.52	0.54
	0.8	0.79	0.92	0.67
	0.62	0.53	0.9	0.72
	0.74	0.59	0.74	0.48
	0.66	0.82	0.76	0.9
	0.77	0.76	0.78	0.82
	0.72	0.91	0.77	0.66
	0.74	0.94	0.7	0.65
	0.68	0.89	0.95	0.76
	0.7	0.79	0.82	0.6
	0.7	0.62	0.88	0.67
	0.78	0.65	0.76	0.49
	0.92	0.7	0.96	0.59
	0.92	0.85	0.65	0.64
	0.75	1.21	0.63	0.83
	0.74	0.67	0.58	0.57
	0.73	0.55	0.72	0.65
	0.78	0.64	0.86	0.77
	0.89	0.78	0.73	0.58
	0.75	0.67	0.8	0.7
	0.68	0.96	0.88	0.98
	0.81	0.65	0.78	0.6
	0.76	0.78	1.03	0.98
	0.91	0.78	1.15	0.86
	0.85	0.73	0.82	0.67
	0.88	0.89	0.65	0.89
	0.68	0.67	0.68	1.08
	0.76	0.78	0.74	0.82
	0.71	0.8	0.71	0.73
	0.9	0.58	0.85	0.86
	0.87	0.64	1.15	0.86
	0.53	0.77	0.91	0.79
	0.48	0.69	0.68	0.78
	0.64	0.54	0.72	0.83
	0.64	0.67	0.89	0.58
	0.78	0.65	0.54	0.69
	0.7	0.62	1.08	0.82
	0.6	0.73	1.01	0.67
	0.68	0.54	0.6	0.79
	0.62	0.74	0.46	0.73
	0.54	0.68	1.03	0.63
	0.73	0.67	0.84	0.73
	0.55	0.8	1.22	0.66
	0.78	0.67	0.94	0.72
	0.65	0.59	0.63	0.66
	0.94	0.66	0.72	0.72
	0.9	0.49	0.6	0.72
	0.71	0.55	0.73	0.61
	0.81	0.78	0.75	0.89
	0.81	0.7	1.28	0.68
	0.83	0.55	0.62	0.92
	0.96	0.83	0.61	0.81
	0.91	0.79	0.79	0.63
	0.88	0.77	0.88	0.58
	0.87	0.42	0.64	0.7
	0.77	0.73	0.79	0.62
	0.63	0.82	0.61	0.6
	0.83	0.75	1.16	0.6
	0.79	0.85	0.85	0.61
	0.82	0.65	0.65	0.72
	1.13	0.41	0.89	0.62
	0.73	0.56	0.64	0.61
	0.98	0.67	0.93	0.96
	0.82	0.75	0.58	0.65
	0.73	0.83	0.91	0.61
	0.6	0.46	0.61	0.61
	0.97	0.57	0.52	0.7
	0.85	0.69	0.96	0.87
	0.96	0.64	1.23	0.84
	0.88	0.66	0.95	0.61
	0.56	0.58	0.68	0.67
	0.93	0.75	0.64	0.78
	0.83	0.66	0.78	0.55
	0.72	0.67	0.93	0.71
	0.71	0.55	0.84	0.68
	0.69	0.68	1.02	0.7
	0.65	0.75	1.18	0.64
	0.88	0.67	0.72	0.56
	0.8	0.69	0.66	0.58
	0.95	0.7	0.72	0.61
	0.58	0.66	0.54	0.78
	0.64	0.67	0.68	0.66
	0.84	0.58	0.67	0.48
	1.07	0.73	0.68	0.64
	0.7	0.97	0.81	0.7
	0.95	0.77	0.97	0.67
	0.85	0.68	1	0.7
	0.75	0.7	0.64	0.72
	0.93	0.73	0.67	0.65
	1.01	0.69	1.06	0.51
	0.52	0.62	0.6	0.6
	0.8	0.9	0.78	0.73
	0.76	0.7	0.86	0.66
	0.92	0.67	0.78	0.61
	0.86	0.45	0.74	0.61
	0.8	0.7	0.52	0.41
	0.74	1.07	0.9	0.77
	0.78	0.64	0.68	0.63
	0.86	0.68	0.8	0.6
	0.75	0.53	0.71	0.48
	0.75	0.79	0.75	0.73
	1.23	0.81	0.72	0.66
	0.79	0.55	0.77	0.52
	0.69	0.9	0.75	0.57
	0.72	0.59	0.87	0.93
	0.67	0.74	0.85	1.16
	0.57	0.86	0.81	0.65
	0.74	0.66	0.67	0.52
	0.66	0.78	0.87	0.67
	0.79	0.63	0.74	0.83
	0.75	0.8	0.68	0.73
	0.74	0.76	1.04	0.56
	0.96	0.78	0.62	0.75
	0.62	0.76	0.81	0.72
	0.61	0.74	0.86	0.96
	0.5	0.57	0.93	0.67
	0.75	0.72	0.78	0.72
	0.69	0.6	0.77	0.9
	0.53	0.67	0.69	0.68
	0.67	0.88	0.82	0.57
	0.83	0.64	1.01	0.61
	0.61	0.78	0.81	0.5
	0.59	0.91	0.75	0.81
	0.61	0.7	1.04	0.73
	0.69	0.58	0.72	0.61
	0.57	0.67	0.66	0.69
	0.73	0.9	0.87	0.73
	0.83	1.02	0.68	0.75
	0.72	0.64	0.79	0.86
	0.57	0.66	0.76	0.58
	0.77	0.96	0.9	0.66
	0.72	0.63	0.74	0.65
	0.74	0.76	0.9	0.68
	0.62	0.85	0.84	0.73
	0.52	0.73	0.79	0.59
	0.59	0.73	0.88	0.95
	0.72	0.68	0.62	0.59
	0.59	0.62	0.94	0.65
	0.61	0.82	0.69	0.9
	0.54	1.19	0.79	0.56
	0.72	0.78	0.67	0.76
	0.64	0.59	1.11	1.24
	0.81	0.73	0.87	0.71
	0.68	0.67	0.81	0.59
	1.16	0.54	0.84	0.64
	0.58	0.58	1.47	0.68
	0.61	0.52	0.9	0.74
	0.54	1.46	0.7	0.59
	0.57	0.84	0.73	0.59
	0.62	0.59	0.73	0.45
	0.75	0.8	0.89	0.61
	0.46	0.72	0.67	0.7
	0.62	0.63	0.89	0.77
	0.65	0.77	0.68	0.55
	0.63	0.74	1.27	0.74
	0.68	0.79	1.11	0.68
	0.76	0.69	0.74	0.56
	0.81	0.75	0.6	0.52
	0.75	0.66	0.82	0.63
	0.75	0.76	1	0.49
	0.95	0.68	0.97	0.52
	0.84	0.7	0.73	0.6
	1.02	0.54	0.78	0.69
	0.69	0.63	0.96	0.58
	0.79	0.65	0.72	0.61
	0.6	0.72	0.84	0.65
	0.69	0.71	1	0.59
	0.77	0.72	1.33	0.66
	0.63	0.93	0.8	0.65
	0.78	0.61	0.6	0.71
	0.72	0.91	1.06	0.73
	0.59	0.78	0.85	0.51
	0.65	0.65	0.78	0.53
	0.82	0.73	0.93	0.62
	0.72	1	0.83	0.6
	0.86	0.72	0.84	0.52
	0.76	0.68	0.75	0.61
	0.8	0.73	1.02	0.63
	0.67	0.72	0.96	0.69
	0.88	0.61	1.09	0.77
	0.52	0.56	0.76	0.45
	0.88	0.65	1.04	0.62
	0.91	0.73	0.8	0.63
	0.61	0.73	0.71	0.64
	0.53	0.47	0.73	0.51
	0.69	0.58	1.44	0.64
	0.97	0.69	0.58	0.57
	0.74	0.73	0.77	0.66
	0.79	0.62	0.64	0.59
	0.67	0.93	0.76	0.75
	0.81	0.57	1.09	0.69
	0.89	0.64	0.87	0.67
	0.83	0.92	0.9	0.82
	0.72	0.71	1.36	0.48
	0.84	0.64	1.03	0.6
	0.74	0.69	1.03	0.52
	0.64	0.76	0.71	0.84
	0.65	0.8	0.96	0.67
	0.7	0.51	0.67	0.64
	0.71	0.66	0.61	0.59
	0.81	0.62	0.64	0.59
	0.66	0.62	0.83	0.67
	0.49	0.8	0.87	0.59
	0.77	0.53	0.98	0.56
	0.77	0.78	1.31	0.53
	0.85	0.74	0.93	0.63
	0.86	0.95	1.13	0.71
	0.57	0.92	0.75	0.68
	0.83	0.8	1.06	0.6
	0.6	0.84	1.23	0.63
	0.37	0.4	0.69	0.58
	0.61	0.69	0.54	0.79
	0.39	0.76	0.81	0.56
	0.67	0.82	0.88	0.57
	0.72	0.64	0.83	0.57
	0.69	0.62	0.97	0.74
	0.65	0.6	0.97	0.59
	0.74	0.56	1.16	0.68
	0.88	0.64	0.84	0.7
	0.88	0.58	0.72	0.56
	1	0.65	1.04	0.61
	0.48	0.5	0.63	0.63
	0.72	0.75	1.02	0.54
	0.58	0.55	0.7	0.75
	0.65	0.51	0.62	0.74
	0.64	0.49	0.88	0.57
	0.85	0.61	0.96	0.61
	0.67	0.57	0.8	0.64
	0.6	0.76	1.16	0.56
	0.68	0.7	0.59	0.52
	0.59	0.69	0.91	0.56
	0.77	0.73	0.71	0.58
	0.88	0.77	0.98	0.6
	0.7	0.55	0.72	0.67
	0.82	0.81	1.24	0.6
	0.59	0.83	0.74	0.63
	0.76	0.88	0.63	0.77
	0.84	0.61	1.18	0.69
	0.71	0.59	0.8	0.73
	0.91	0.53	0.82	0.57
	0.66	0.61	0.96	0.58
	0.96	0.79	0.85	0.6
	0.7	0.7	1.08	0.69
	0.99	0.77	0.9	0.6
	0.83	0.75	0.86	0.65
	0.7	0.65	0.71	0.59
	0.75	0.79	0.83	0.83
	0.74	0.5	0.87	0.58
	0.85	0.52	0.97	0.5
	0.79	0.34	0.7	0.65
	0.76	0.85	0.61	0.63
	0.92	0.67	0.78	0.61
	0.53	0.95	0.88	0.88
	0.45	0.62	0.58	0.65
	0.62	0.61	0.84	0.73
	0.62	1.01	0.74	0.59
	0.51	0.54	0.65	0.51
	0.43	0.47	0.55	0.48
	0.71	0.48	0.71	0.71
	0.51	0.77	0.73	0.7
	0.41	0.58	0.7	0.72
	0.47	0.7	0.81	0.75
	1.22	0.5	1.23	0.7
	0.67	0.73	0.87	0.58
	0.47	0.59	1.09	0.76
	0.76	0.81	0.89	0.54
	0.54	0.72	0.77	0.44
	0.59	0.48	0.73	0.5
	0.58	0.75	1	0.48
	0.85	0.57	0.92	0.64
	0.73	0.72	1.23	0.55
	0.62	0.53	1.3	0.7
	0.53	0.55	0.57	0.81
	0.67	0.64	1.3	0.84
	1.03	0.73	1.21	0.51
	0.53	0.84	1	0.57
	0.64	0.65	0.85	0.61
	0.79	0.78	0.78	0.66
	0.71	0.63	0.62	0.57
	0.9	0.62	0.79	0.63
	0.57	0.67	0.81	0.7
	0.54	0.83	1.15	0.8
	0.58	0.5	0.91	0.83
	0.59	0.94	0.54	0.97
	0.7	0.88	0.95	0.63
	0.67	0.81	1.1	0.66
	0.73	0.55	0.99	0.72
	0.97	0.72	0.89	0.71
	0.72	0.65	0.88	0.57
	0.59	0.79	0.93	0.52
	0.83	0.7	0.75	0.53
	0.98	0.73	1.04	0.7
	0.68	0.79	0.98	0.61
	0.48	0.57	0.77	0.9
	0.69	0.46	0.61	0.64
	0.9	0.71	0.86	0.69
	0.89	0.71	1.11	0.64
	0.65	0.73	1.01	0.49
	0.81	0.68	0.69	0.69
	0.78	0.65	0.74	0.63
	0.76	0.67	0.63	0.59
	0.53	0.65	0.53	0.67
	0.59	1.04	0.6	0.67
	0.85	0.81	0.51	0.71
	0.84	0.67	0.67	0.6
	0.6	0.77	0.65	0.65
	0.84	0.8	0.61	0.66
	0.81	0.45	0.61	0.84
	0.72	0.54	0.79	0.6
	0.76	0.93	0.67	0.78
	1.12	0.71	0.61	0.72
	0.66	0.68	1.02	0.67
	0.79	0.73	0.8	0.67
	0.74	0.71	0.8	0.7
	0.56	0.8	0.92	0.6
	0.75	0.82	0.36	0.73
	0.54	0.74	0.92	0.61
	0.88	0.74	1	0.64
	0.73	0.77	0.63	0.61
	0.73	0.75	0.35	0.67
	0.75	0.8	0.58	0.71
	0.9	0.75	0.82	0.72
	1	0.77	0.9	0.63
	0.77	0.55	0.82	0.63
	0.79	0.68	0.86	0.83
	1.05	0.61	0.64	0.59
	1.34	0.68	0.84	0.74
	0.78	0.76	0.68	0.8
	0.79	0.68	0.68	0.71
	0.78	0.88	0.92	0.71
	0.88	0.64	1.12	0.6
	0.73	0.47	0.79	0.57
	0.71	0.69	0.85	0.75
	0.76	0.9	0.56	0.72
	0.77	0.82	0.76	0.74
	0.71	0.79	0.78	0.58
	0.77	0.64	0.65	0.7
	0.8	0.73	0.85	0.49
	0.83	0.57	0.7	0.89
	0.77	0.62	0.64	0.78
	0.75	0.87	0.61	0.5
	0.86	0.95	0.69	0.65
	0.8	0.56	0.77	0.75
	0.71	0.75	0.85	1.04
	0.99	0.94	1.03	0.66
	0.85	0.57	0.74	0.79
	0.72	0.96	0.77	0.45
	0.67	0.76	0.93	0.71
	0.77	0.9	0.66	0.67
	1.18	0.77	0.77	0.8
	0.87	0.8	0.69	0.53
	0.77	0.76	0.88	0.58
	0.7	0.64	0.75	0.54
	0.76	0.48	0.84	0.57
	0.97	0.71	0.7	0.45
	0.87	0.52	0.75	0.49
	0.89	0.84	0.73	0.62
	0.7	0.59	0.84	0.93
	0.63	0.77	0.73	0.58
	0.86	0.78	0.73	0.63
	0.75	0.56	0.75	0.64
	0.71	0.71	0.75	0.64
	0.78	0.54	0.95	0.62
	0.84	0.57	0.74	0.58
	0.75	1	0.85	0.73
	0.89	0.57	0.89	0.64
	1.12	0.76	0.69	0.81
	0.72	0.75	0.86	0.68
	0.72	0.63	0.72	0.45
	0.72	0.65	0.73	0.99
	0.84	0.66	0.61	0.47
	0.75	0.58	1.14	0.8
	1.03	0.61	0.62	0.61
	1.23	0.51	1.21	0.67
	0.73	0.73	0.72	0.63
	1.01	0.64	0.86	0.79
	1	0.6	0.51	0.66
	0.99	0.76	0.88	0.69
	0.68	0.52	1.47	0.66
	0.71	0.81	0.79	0.8
	0.76	0.54	0.76	0.51
	1.19	0.57	0.92	0.81
	1.43	0.72	0.9	0.73
	1.13	0.65	1.1	0.64
	0.91	0.64	0.85	0.63
	0.66	0.81	1.16	0.64
	0.59	0.59	0.73	0.78
	1.04	0.65	1.08	0.67
	0.81	0.69	0.67	0.73
	0.78	0.78	0.91	0.62
	0.77	0.6	0.47	0.59
	0.77	0.66	1.01	0.75
	0.81	0.71	1.06	0.82
	0.6	0.76	1.17	0.78
	0.87	0.5	0.72	0.71
	0.81	0.85	0.93	0.61
	0.74	0.63	0.93	0.81
	0.53	0.6	2.23	0.5
	0.65	0.58	1.24	0.46
	0.66	0.56	1.19	0.65
	0.58	0.57	1.21	0.6
	0.68	0.45	1.02	0.71
	0.71	0.81	0.76	0.73
	0.69	0.83	0.77	0.81
	0.65	0.65	1.02	0.58
	0.95	0.51	0.78	0.87
	0.65	0.69	1.74	0.81
	0.66	0.73	0.8	0.64
	0.75	0.8	1.06	0.98
	0.76	0.76	1.4	0.85
	0.61	0.88	0.96	0.73
	0.74	0.58	0.95	0.59
	0.89	0.66	0.74	0.64
	0.79	0.67	1.14	0.47
	0.73	0.92	1.44	0.6
	0.74	0.69	1.17	0.69
	0.61	0.62	1.12	0.78
	0.56	0.48	0.86	0.6
	0.81	0.68	0.8	0.63
	0.83	0.62	0.8	0.77
	0.68	0.64	0.92	0.63
	0.9	0.79	0.76	0.5
	0.74	0.61	0.76	0.61
	0.48	0.78	0.72	0.84
	0.84	0.57	1.04	0.73
	0.61	0.69	0.57	0.76
	0.81	0.88	1.05	0.72
	0.61	0.72	0.88	0.88
	0.69	0.53	0.91	0.65
	0.7	0.75	1.2	0.61
	0.7	0.76	1.41	0.53
	0.83	0.71	0.82	0.77
	0.63	0.77	0.85	0.69
	0.63	0.78	0.73	0.64
	0.79	0.65	0.77	0.68
	0.72	0.48	0.83	0.7
	0.58	0.64	0.93	0.76
	0.74	0.79	0.86	0.67
	1.09	0.94	0.83	0.52
	0.73	0.64	0.63	0.61
	0.58	0.83	0.69	0.87
	0.59	0.77	0.61	0.62
	0.52	0.58	0.73	0.64
	0.6	0.74	0.75	0.63
	0.52	0.57	0.67	0.66
	0.89	0.6	0.76	0.94
	0.87	0.73	0.76	0.64
	1.19	0.75	0.67	0.55
	0.56	0.54	0.56	0.93
	0.77	0.68	0.86	0.88
	0.9	0.62	0.68	1
	1.54	0.61	0.7	1.07
	0.81	0.63	0.62	0.55
	0.84	0.67	0.67	1.28
	1.03	0.97	0.75	0.96
	0.82	0.77	0.65	1.02
	0.61	0.67	0.67	0.84
	1.07	0.63	0.83	0.99
	0.86	0.84	0.76	1.24
	1.17	0.92	0.73	1.47
	0.84	0.75	0.46	1
	0.75	0.74	0.76	0.71
	0.95	0.82	0.71	0.82
	1.03	0.86	0.6	0.79
	0.77	0.62	0.97	0.62
	1.07	0.55	0.72	1.11
	0.76	0.89	0.69	1.01
	0.93	0.83	0.76	0.92
	0.6	0.92	0.65	1.06
	0.79	0.8	0.77	0.92
	0.8	0.46	0.85	0.47
	1.03	0.65	0.73	0.83
	1.19	1.08	0.97	0.87
	1.42	0.88	0.78	0.58
	0.89	0.62	0.75	1.05
	1.23	0.7	0.71	0.71
	1.03	0.75	0.99	0.72
	0.94	0.66	1	0.86
	0.92	0.85	0.53	0.64
	0.76	0.95	0.56	0.83
	1.3	0.69	0.69	1.13
	0.88	0.72	0.98	0.97
	1.03	0.69	0.81	0.71
	1.07	0.72	0.73	0.72
	1.26	0.75	0.82	1.1
	1.25	0.67	0.71	0.76
	1.09	0.68	0.89	0.79
	0.85	0.6	0.79	0.8
	0.5	1	0.76	0.56
	1.4	0.95	0.65	0.86
	1.42	0.66	0.71	0.68
	1	0.95	0.63	1.17
	1.17	0.77	0.55	0.76
	0.8	0.56	0.72	0.71
	0.75	0.94	0.48	0.55
	0.98	0.73	0.89	0.67
	1.21	0.66	0.76	0.64
	0.96	0.73	0.52	0.89
	0.72	0.64	0.72	0.78
	1.02	0.69	1.09	0.47
	0.95	0.75	0.52	0.8
	0.66	0.77	0.73	0.74
	0.56	1.05	0.68	0.7
	0.82	0.71	0.74	0.61
	0.71	0.7	0.73	0.5
	0.61	0.76	0.87	0.47
	1	0.6	0.77	0.81
	1.01	0.63	0.69	0.64
	0.98	0.58	0.6	0.56
	0.6	0.64	0.77	0.55
	1	0.71	0.66	0.6
	0.84	0.63	0.77	0.73
	0.82	0.77	0.84	0.54
	1.15	0.87	0.97	0.63
	0.91	0.79	0.83	0.72
	0.94	0.72	1.2	0.54
	0.78	0.82	0.79	0.65
	0.74	0.69	0.78	0.71
	0.97	0.76	0.94	0.6
	0.81	0.53	0.86	0.8
	0.97	0.49	0.89	0.69
	0.78	0.69	0.72	0.73
	1	0.64	0.9	0.89
	1.1	0.67	0.98	0.62
	0.85	0.78	0.86	0.55
	0.79	0.67	1.47	0.51
	0.98	0.61	1.04	0.73
	1.02	0.51	0.94	0.49
	0.98	0.86	0.57	0.58
	0.87	0.69	0.9	0.58
	1.01	0.53	1.06	0.73
	1	0.74	1.09	0.75
	0.7	0.63	1.18	0.64
	0.83	0.63	0.8	0.76
	1.02	0.41	0.85	0.63
	1.13	0.55	1.31	0.72
	0.93	0.5	1.07	0.66
	0.79	0.73	0.76	0.5
	0.97	0.61	1.21	0.68
	1.09	0.59	1.17	0.62
	0.71	0.86	0.72	0.66
	1.26	0.59	0.74	0.7
	0.86	0.69	0.81	0.57
	0.61	0.72	0.74	0.58
	0.71	0.68	0.93	0.7
	1.43	0.42	1.56	0.7
	0.78	0.49	0.86	0.63
	0.78	0.7	0.95	0.95
	0.84	0.72	0.8	0.54
	0.6	0.75	0.79	0.59
	0.97	0.46	0.96	0.57
	0.91	0.74	1.14	0.61
	0.76	0.59	0.92	0.78
	0.83	0.51	0.82	0.68
	0.88	0.42	0.69	0.6
	0.47	0.5	0.72	0.62
	0.66	0.56	0.89	0.54
	0.73	0.51	0.88	0.53
	0.67	0.59	0.8	0.66
	0.8	0.62	1.12	0.83
	0.78	0.96	0.78	0.59
	0.77	0.7	1.15	1.01
	0.7	0.62	0.65	0.82
	0.99	0.55	0.94	0.84
	0.89	0.54	1.26	0.91
	0.86	0.67	0.89	1.01
	0.89	0.83	0.72	0.63
	0.77	0.63	0.85	0.68
	1.07	1	0.68	0.98
	0.88	0.75	0.89	0.85
	0.67	0.8	0.79	0.67
	0.64	0.89	0.64	0.67
	0.84	0.57	1.31	0.69
	0.76	1.11	0.9	0.73
	0.78	0.56	0.77	0.5
	0.86	0.53	0.9	0.61
	0.62	0.79	0.85	0.58
	0.72	0.48	0.78	0.74
	0.72	0.5	0.75	0.71
	0.82	0.45	1.16	0.69
	0.93	0.5	0.72	0.53
	0.72	0.57	0.7	0.81
	0.59	0.46	0.75	0.74
	0.79	0.52	0.72	0.69
	0.7	0.67	0.88	0.67
	0.83	0.72	0.62	0.75
	0.76	0.69	0.69	0.66
	0.86	0.65	0.62	0.66
	0.84	0.75	0.94	0.72
	0.79	0.48	0.95	0.64
	0.72	0.57	0.82	0.77
	0.78	0.61	0.93	0.77
	0.57	0.5	0.74	0.91
	0.8	0.65	0.94	0.82
	0.88	0.62	0.67	0.7
	0.5	0.65	0.81	0.74
	0.84	0.72	0.68	0.65
	0.8	0.76	0.78	0.56
	0.73	0.64	0.71	0.77
	0.74	0.64	0.89	0.77
	0.71	0.61	0.96	0.6
	0.74	0.69	0.94	0.73
	0.89	0.77	1.05	0.78
	0.79	0.56	0.68	0.81
	0.79	0.57	0.82	0.58
	0.65	0.81	0.88	0.9
	0.7	0.59	0.88	0.48
	0.61	0.5	0.68	0.74
	0.73	0.59	0.73	0.58
	0.77	0.6	0.75	0.58
	0.84	0.61	0.96	0.56
	0.71	0.62	1.12	0.6
	0.87	0.72	0.63	0.64
	0.93	0.71	0.57	0.62
	0.73	0.58	0.57	0.46
	0.73	0.62	0.87	0.64
	0.54	0.6	0.58	0.81
	0.63	0.64	0.72	0.77
	0.59	0.63	0.88	0.76
	0.82	0.47	0.69	0.56
	0.85	0.55	0.85	0.74
	0.73	0.58	0.97	0.55
	0.83	0.58	0.84	0.71
	0.7	0.59	1.04	0.8
	0.73	0.87	0.83	0.69
	1.17	0.66	1.02	0.73
	1.03	0.67	0.69	0.62
	0.7	0.71	0.95	0.91
	0.56	0.72	0.97	0.46
	0.72	0.63	1.08	0.55
	0.81	0.58	0.66	0.77
	0.75	0.57	0.72	0.69
	1.12	0.58	0.76	0.76
	0.96	0.58	0.92	0.63
	0.68	0.69	0.67	0.7
	0.97	0.62	1.32	0.92
	0.73	0.73	0.93	0.62
	0.81	0.62	0.98	0.81
	0.67	0.62	1	0.72
	0.77	0.65	1.43	0.59
	0.65	0.8	0.74	0.42
	1.05	0.61	0.88	0.66
	0.76	0.74	1.03	0.59
	0.7	0.65	0.99	0.7
	0.6	0.84	1.02	0.67
	0.92	0.72	0.93	0.77
	1.09	0.55	1.23	0.76
	0.68	0.86	1.06	0.74
	1.02	0.98	0.98	0.66
	0.72	0.87	0.99	0.71
	0.71	0.75	1.05	0.71
	1.04	0.86	0.67	0.7
	0.78	0.7	0.94	0.53
	0.96	0.84	0.69	0.53
	0.88	0.64	0.78	0.45
	0.87	0.79	0.89	0.62
	0.76	0.64	0.89	0.59
	0.97	0.55	0.98	0.38
	0.62	0.78	0.67	0.73
	1.09	0.72	0.84	0.62
	0.99	0.91	1.03	0.65
	0.8	0.7	0.77	0.47
	0.81	0.65	1.13	0.49
	1.13	0.63	0.88	0.58
	0.76	0.73	0.87	0.73
	0.65	0.86	0.69	0.82
	0.46	0.45	0.68	0.43
	0.42	0.65	0.88	0.43
	0.72	0.58	0.75	0.68
	1.14	1.05	0.68	0.57
	0.53	0.68	0.79	0.7
	0.64	0.63	0.79	0.58
	0.69	0.66	0.84	1.09
	0.72	0.67	0.74	0.5
	0.69	0.58	0.77	0.72
	0.72	0.7	0.77	0.41
	0.68	0.4	0.89	0.66
	0.65	0.65	0.86	0.67
	0.7	0.5	0.75	0.56
	0.89	0.62	0.86	0.61
	0.94	0.67	0.74	0.63
	0.68	0.63	1.13	0.68
	0.64	0.41	0.58	0.54
	0.79	0.4	0.9	0.62
	0.54	0.62	0.8	0.64
	0.63	0.8	0.67	0.59
	0.69	0.62	0.75	0.67
	0.77	0.67	0.78	0.62
	0.66	0.61	0.98	0.59
	0.71	0.57	0.62	0.54
	0.58	0.4	0.55	0.52
	0.77	0.41	0.72	0.58
	0.59	0.48	0.61	0.66
	0.54	0.84	0.85	0.51
	0.68	0.66	0.82	0.72
	0.67	0.89	0.57	0.71
	0.74	0.56	0.85	0.48
	0.76	0.58	0.78	0.76
	0.67	0.58	0.92	0.72
	0.74	0.79	0.59	0.75
	0.67	0.63	0.57	0.57
	1.11	0.53	0.66	0.45
	0.56	0.61	0.68	0.61
	0.54	0.51	0.52	0.67
	0.78	0.47	0.67	0.53
	0.56	0.57	1.01	0.83
	0.73	0.63	0.81	0.91
	0.79	0.62	0.89	0.62
	0.63	0.61	0.87	0.65
	1.29	0.66	0.56	0.49
	0.86	0.69	0.94	0.62
	0.91	0.71	0.87	0.58
	0.91	0.68	0.57	0.47
	0.71	0.72	0.79	0.61
	0.88	0.54	0.69	0.61
	0.72	0.62	0.57	0.65
	1	1.06	0.7	0.61
	0.83	0.63	0.64	0.5
	0.73	0.73	0.64	0.78
	0.64	0.76	0.76	0.53
	0.67	0.67	0.74	0.51
	0.67	0.58	0.84	0.59
	0.65	0.68	0.72	0.59
	0.63	0.64	0.63	0.6
	0.62	0.8	0.81	0.77
	0.7	0.64	0.65	0.75
	0.64	0.6	0.87	0.76
	0.64	0.59	0.76	0.59
	0.67	0.62	0.87	0.68
	0.59	0.57	0.59	0.68
	0.77	0.73	0.69	0.62
	0.47	0.72	0.7	0.65
	0.75	0.65	0.57	0.68
	0.69	0.75	0.84	0.63
	0.74	0.61	0.68	0.65
	0.72	0.62	1.02	0.83
	0.59	0.64	0.87	0.97
	0.73	0.53	1.43	0.6
	0.67	0.81	0.82	0.74
	0.61	0.64	0.76	0.63
	0.72	0.61	0.94	0.67
	0.74	0.79	0.77	0.57
	0.71	0.71	0.68	1.12
	0.81	0.75	0.57	0.71
	0.66	0.63	0.9	0.77
	0.56	0.54	0.49	1.02
	0.66	0.59	0.85	0.76
	0.74	0.81	0.95	0.82
	0.75	0.75	0.83	0.56
	0.61	0.52	0.75	0.83
	0.66	0.83	0.64	0.79
	0.64	0.63	0.74	0.87
	0.66	0.57	0.67	0.68
	0.63	0.8	0.75	0.82
	0.65	0.75	0.77	1.05
	0.62	0.84	0.6	0.62
	0.69	1.06	0.6	0.87
	0.62	0.65	0.65	0.75
	0.83	0.85	0.65	0.65
	0.93	0.75	0.75	0.76
	0.55	0.87	0.67	0.76
	0.6	0.48	0.7	0.72
	0.58	1	1	0.74
	0.65	0.75	0.78	0.63
	0.72	0.71	0.71	0.73
	0.75	0.71	0.54	0.65
	0.67	0.85	0.82	1.02
	0.63	0.55	0.5	0.97
	0.99	0.67	0.64	0.79
	0.65	0.79	0.56	1
	0.74	0.65	0.87	0.7
	0.61	0.51	1.01	0.87
	0.56	0.74	0.6	0.67
	0.75	0.72	0.96	0.73
	0.59	0.63	1.01	0.72
	0.66	0.62	0.66	0.8
	0.5	0.58	1.43	0.63
	0.7	0.74	0.97	0.87
	0.58	0.56	0.77	0.53
	0.67	0.67	0.84	0.74
	0.76	0.63	1.23	0.65
	0.63	0.53	0.77	0.62
	0.5	0.83	0.59	0.67
	0.81	0.74	0.85	0.99
	0.7	0.58	0.81	0.67
	0.7	0.51	0.79	0.86
	0.74	0.73	0.89	0.88
	0.93	0.65	0.83	0.88
	0.67	0.53	1.12	0.72
	0.52	0.59	1.24	0.87
	0.67	0.77	0.81	0.81
	0.37	0.84	0.68	0.73
	0.78	0.63	0.99	0.92
	0.54	0.64	0.74	0.66
	0.58	0.48	0.74	0.8
	0.59	0.64	0.67	0.53
	0.53	0.68	0.87	1.27
	0.72	0.66	0.95	0.91
	0.61	0.71	0.77	0.48
	0.8	0.71	1.14	0.86
	0.73	1.04	1.28	0.62
	0.59	0.67	1.27	0.71
	0.9	0.86	0.71	0.67
	0.35	0.57	1.15	0.71
	0.78	0.82	0.7	0.76
	0.69	0.54	0.75	0.54
	0.51	0.67	0.64	0.66
	0.78	0.56	0.75	0.67
	0.65	0.59	0.81	0.84
	0.67	0.73	0.93	0.65
	0.92	0.57	0.89	0.61
	0.89	0.36	0.92	0.64
	0.51	0.53	0.88	0.89
	0.69		0.75	0.91
	0.59		0.83	0.8
	0.82		0.62	0.88
	0.65		0.84	0.81
	0.66		0.9	0.72
	0.73		0.85	0.59
	0.72		0.88	0.85
	0.7		0.73	0.7
	0.52		1.69	0.71
	0.66		1.04	0.61
	0.75		0.7	0.97
	0.79		0.79	0.97
	0.73		0.67	0.64
	0.78		0.74	0.58
	0.69		0.9	0.79
	0.56		0.92	1.02
	0.61		0.83	0.71
	0.56		1.03	0.99
	0.48		0.78	1
	0.61		0.87	0.78
	0.5		0.93	0.89
	0.59		0.98	0.67
	0.41		1.05
	0.63		0.85
	0.62		0.85
	0.65		1.06
	0.48		0.74
	0.7		0.82
	0.55		0.81
	0.91		1.2
	0.72		0.57
	0.53		0.86
	0.56		0.73
	0.65		0.8
	0.66		0.96
	0.61		0.74
	0.68		0.53
	0.8		1
	0.78		0.45
	0.9		0.85
	0.77		0.71
	0.65		0.83
	0.58		0.71
	0.75		0.63
	0.5		0.67
	0.88		1.2
	1.05		1.23
	0.77		0.89
	0.88		0.86
	0.69		0.92
	0.8		0.66
	0.72		0.77
	0.81		0.56
	0.87		0.74
	0.74		0.65
	0.61		0.94
	1		0.74
	1.04		0.74
	0.89		0.79
	0.65		0.73
	0.71		0.87
	0.82		0.71
	0.84		0.75
	0.75		0.94
	0.65		0.61
	0.58		0.88
	0.64		0.81
	0.93		0.77
	0.69		0.96
	0.93		0.84
	0.76		0.65
	0.73		0.7
	0.87		0.98
	0.49		0.66
	0.66		0.98
	0.95		0.75
	0.7		0.67
	0.9		0.96
	0.71		0.7
	0.79		0.57
	0.78
	0.68
	0.8
	0.93
	0.96
	0.94
	0.7
	0.91
	0.87
	0.89
	0.96
	0.48
	0.65
	0.74
	0.72
	0.66
	0.84
	0.73
	0.71
	0.74
	0.58
	0.57
	0.69
	0.84
	0.7
	0.78
	0.7
	0.83
	0.67
	0.65
	0.63
	0.72
	0.61
	1.09
	0.78
	0.65
	0.51
	0.63
	0.81
	0.82
	0.54
	0.63
	0.69
	0.59
	0.44
	0.82
	0.71
	0.66
	0.62
	0.75
	0.8
	0.68
	0.71
	0.67
	0.71
	0.87
	0.82
	0.57
	0.76
	0.89
	0.8
	0.58
	0.8
	0.67
	0.76
	0.75
	0.55
	0.81
	0.89
	0.95
	0.96
	0.67
