# Supplementary material for: A non-canonical role of the inner kinetochore in regulating sister-chromatid cohesion at centromeres
Source: EMBO J. 2024 May 7;43(12):7. doi: 10.1038/s44318-024-00104-6 (PMC11182772; doi:10.1038/s44318-024-00104-6)
Supplement: Supplementary file 9 — Source data Fig. 5 [file 44318_2024_104_MOESM9_ESM.zip › Figure 5/5F/Figure 5F.xlsx]

## Sheet: Sheet1
		R1	R2
	siControl	0.739	0.7722
	siCENP-U#1	0.788	0.8404
	siWapl	0.675	0.6761
	siCENP-U#1+siWapl	0.6816	0.6881
