# Supplementary material for: A non-canonical role of the inner kinetochore in regulating sister-chromatid cohesion at centromeres
Source: EMBO J. 2024 May 7;43(12):7. doi: 10.1038/s44318-024-00104-6 (PMC11182772; doi:10.1038/s44318-024-00104-6)
Supplement: Supplementary file 10 — Source data Fig. 6 [file 44318_2024_104_MOESM10_ESM.zip]

Archive with 39 entries (32 files):
- Figure 6/6A/
- Figure 6/6A/6A CBB.tif
- Figure 6/6A/6A WB.tif
- Figure 6/6B/
- Figure 6/6B/CBB.tif
- Figure 6/6B/western Flag.tif
- Figure 6/6C/
- Figure 6/6C/6C CBB.tif
- Figure 6/6C/6C WB.tif
- Figure 6/6D/
- Figure 6/6D/LacI+Wapl-DNA.tif
- Figure 6/6D/LacI+Wapl-Flag.tif
- Figure 6/6D/LacI+Wapl-GFP.tif
- Figure 6/6D/LacI+Wapl-Myc.tif
- Figure 6/6D/Scc1 (281-420)+ Wapl-3xEGE-DNA.tif
- Figure 6/6D/Scc1 (281-420)+ Wapl-3xEGE-Flag.tif
- Figure 6/6D/Scc1 (281-420)+ Wapl-3xEGE-GFP.tif
- Figure 6/6D/Scc1 (281-420)+ Wapl-3xEGE-Myc.tif
- Figure 6/6D/Scc1 (281-420)+ Wapl-DNA.tif
- Figure 6/6D/Scc1 (281-420)+ Wapl-Flag.tif
- Figure 6/6D/Scc1 (281-420)+ Wapl-GFP.tif
- Figure 6/6D/Scc1 (281-420)+ Wapl-Myc.tif
- Figure 6/6E/
- Figure 6/6E/6E.xlsx
- Figure 6/6F/
- Figure 6/6F/EGFP-LacI+CENP-U-DNA.tif
- Figure 6/6F/EGFP-LacI+CENP-U-Flag.tif
- Figure 6/6F/EGFP-LacI+CENP-U-GFP.tif
- Figure 6/6F/EGFP-LacI+CENP-U-Myc.tif
- Figure 6/6F/Scc1 (281-420)+CENP-U-ADA-DNA.tif
- Figure 6/6F/Scc1 (281-420)+CENP-U-ADA-Flag.tif
- Figure 6/6F/Scc1 (281-420)+CENP-U-ADA-GFP.tif
- Figure 6/6F/Scc1 (281-420)+CENP-U-ADA-Myc.tif
- Figure 6/6F/Scc1 (281-420)+CENP-U-DNA.tif
- Figure 6/6F/Scc1 (281-420)+CENP-U-Flag.tif
- Figure 6/6F/Scc1 (281-420)+CENP-U-GFP.tif
- Figure 6/6F/Scc1 (281-420)+CENP-U-Myc.tif
- Figure 6/6G/
- Figure 6/6G/6G.xlsx
