# Supplementary material for: A non-canonical role of the inner kinetochore in regulating sister-chromatid cohesion at centromeres
Source: EMBO J. 2024 May 7;43(12):7. doi: 10.1038/s44318-024-00104-6 (PMC11182772; doi:10.1038/s44318-024-00104-6)
Supplement: Supplementary file 10 — Source data Fig. 6 [file 44318_2024_104_MOESM10_ESM.zip › Figure 6/6E/6E.xlsx]

## Sheet: I+Wapl
								Flag/EGFP
			12	8	8	8
			12	14.667	13	16
			12	27.833	21	34	19.833
			12	15.667	14	17	1	0.050421
			12	7.25	7	8
			12	11.5	11	13
			12	21	16	27	13.75
			12	11.667	11	13	0.167	0.0121455
			12	7.833	7	8
			12	14.833	14	16
			12	38.083	28	49	30.25
			12	15.083	13	18	0.25	0.00826446
			12	7	7	7
			12	11.667	10	13
			12	32.417	20	40	25.417
			12	12.833	12	14	1.166	0.0458748
			12	7	7	7
			12	9.5	9	11
			12	45.083	38	54	38.083
			12	9.833	9	11	0.333	0.00874406
			12	7	7	7
			12	7.167	6	8
			12	39.833	34	47	32.833
			12	6.417	6	7	-0.75	-0.0228429
			12	6	6	6
			12	8	7	9
			12	22.667	20	26	16.667
			12	9.25	9	10	1.25	0.0749985
			12	7	7	7
			12	26.083	24	30
			12	49.75	42	57	42.75
			12	31.25	29	35	5.167	0.120865
			12	6.667	6	7
			12	9.167	9	10
			12	79	71	85	72.333
			12	9.833	9	11	0.666	0.00920742
			12	23.333	22	25
			12	27.5	25	29
			12	100	80	115	76.667
			12	30.5	29	33	3	0.0391303
			12	11.083	11	12
			12	25	24	27
			12	41.917	30	52	30.834
			12	32.333	29	36	7.333	0.237822
			12	12.333	12	13
			12	20.25	19	21
			12	44.833	34	54	32.5
			12	18.083	16	21	-2.167	-0.0666769
			12	8.75	8	9
			12	12	11	13
			12	55.25	45	64	46.5
			12	12.333	11	14	0.333	0.00716129
			12	6.75	6	7
			12	11.083	10	12
			12	33.5	27	40	26.75
			12	12.333	12	13	1.25	0.046729
			12	10.083	10	11
			12	13.667	13	14
			12	63.083	51	76	53
			12	14.417	14	15	0.75	0.0141509
			12	7	7	7
			12	14.417	13	17
			12	34.917	27	42	27.917
			12	13.583	13	14	-0.834	-0.0298743
			12	12	12	12
			12	20.417	19	22
			12	44.333	41	51	32.333
			12	23.167	22	24	2.75	0.0850524
			12	10.917	10	12
			12	16.75	16	17
			12	56.333	46	62	45.416
			12	17.333	17	18	0.583	0.0128369
			12	7.333	7	8
			12	11.5	11	13
			12	70.667	62	82	63.334
			12	8.917	8	10	-2.583	-0.0407838
			12	11.5	11	12
			12	16.667	16	18
			12	56.583	50	65	45.083
			12	18.417	17	20	1.75	0.0388173
			12	13.417	13	14
			12	15.667	15	17
			12	117.833	105	126	104.416
			12	11.833	11	13	-3.834	-0.0367185
			12	9	9	9
			12	16.25	15	18
			12	52.333	39	62	43.333
			12	17	16	19	0.75	0.0173078
			12	8.75	8	9
			12	13.583	13	14
			12	60	53	64	51.25
			12	12.583	11	14	-1	-0.0195122
			12	8.833	8	9
			12	10.417	10	11
			12	104.917	95	117	96.084
			12	9.167	8	11	-1.25	-0.0130095
			12	6.667	6	7
			12	12	12	12
			12	45.667	29	60	39
			12	11.5	11	12	-0.5	-0.0128205
			12	11.333	11	12
			12	15.417	15	16
			12	46.667	36	54	35.334
			12	13.667	13	15	-1.75	-0.0495274
			12	10.583	10	11
			12	23.667	20	26
			12	38.25	34	42	27.667
			12	18.917	18	20	-4.75	-0.171685
			12	15.25	15	16
			12	24.583	22	27
			12	42.583	37	50	27.333
			12	28.5	26	31	3.917	0.143307
			12	7	7	7
			12	13.917	13	15
			12	42	32	51	35
			12	17.25	16	18	3.333	0.0952286
			12	13.833	13	15
			12	11.75	11	13
			12	128.417	126	131	114.584
			12	11.167	10	12	-0.583	-0.00508797

## Sheet: Wapl
					Flag/EGFP
12	8	8	8
12	8.5	8	9
12	44.667	43	48	36.667
12	69.083	66	72	60.583	1.65225
12	8.833	8	9
12	7.583	7	8
12	40	36	44	31.167
12	29.75	25	33	22.167	0.711233
12	11.333	11	12
12	11.583	11	12
12	56.417	50	62	45.084
12	75.167	69	81	63.584	1.41035
12	11.333	11	12
12	17.583	17	19
12	57.083	50	65	45.75
12	84.5	83	85	66.917	1.46267
12	11.083	11	12
12	14.833	14	15
12	41.25	37	45	30.167
12	62.917	57	67	48.084	1.59393
12	11.083	11	12
12	10.417	10	11
12	41.833	34	47	30.75
12	31.25	28	34	20.833	0.677496
12	11.417	11	12
12	11.667	11	13
12	40.583	38	43	29.166
12	53.667	51	58	42	1.44003
12	10	10	10
12	7.75	7	8
12	46.167	42	50	36.167
12	25.25	22	27	17.5	0.483867
12	11.333	11	12
12	8.917	8	9
12	38	34	41	26.667
12	30	27	32	21.083	0.790603
12	10.333	10	11
12	9.417	8	10
12	65	61	69	54.667
12	78.667	73	83	69.25	1.26676
12	9	9	9
12	7.083	6	8
12	47.917	40	53	38.917
12	30.25	27	33	23.167	0.595293
12	8	8	8
12	8.833	8	10
12	31.333	23	37	23.333
12	61.417	42	75	52.584	2.25363
12	9.083	9	10
12	9.75	9	10
12	58.417	50	66	49.334
12	71.25	66	78	61.5	1.2466
12	10.75	10	11
12	20.083	19	21
12	59.333	54	65	48.583
12	84.75	84	85	64.667	1.33106
12	11.667	11	13
12	12.667	12	14
12	64.083	56	69	52.416
12	73.75	70	78	61.083	1.16535
12	11.083	11	12
12	10.75	10	11
12	50.667	47	55	39.584
12	60.583	56	64	49.833	1.25892
12	7.083	7	8
12	10.25	9	12
12	25.25	21	29	18.167
12	42.417	37	49	32.167	1.77063
12	8.75	8	9
12	17.667	17	19
12	56.583	52	63	47.833
12	84.75	84	85	67.083	1.40244
12	11.417	11	12
12	12.083	11	13
12	68.25	65	73	56.833
12	72.417	65	77	60.334	1.0616
12	9	9	9
12	14.167	12	15
12	59.083	56	63	50.083
12	84.333	83	85	70.166	1.40099
12	9	9	9
12	12	11	13
12	43.5	40	48	34.5
12	83.833	82	85	71.833	2.08212
12	12.25	12	13
12	8.5	8	9
12	52	47	56	39.75
12	42.333	39	45	33.833	0.851145
12	9.583	9	10
12	7	7	7
12	43.917	37	49	34.334
12	33.5	29	37	26.5	0.77183
12	10	10	10
12	11.167	10	12
12	39.917	37	43	29.917
12	83.167	79	85	72	2.40666
12	14.583	14	16
12	16.167	15	18
12	69.917	67	76	55.334
12	66.75	61	72	50.583	0.91414
12	10.75	10	11
12	17.667	17	20
12	75	69	80	64.25
12	84.083	82	85	66.416	1.03371
12	7	7	7
12	10.5	10	12
12	48.417	42	53	41.417
12	84.75	84	85	74.25	1.79274
12	8	8	8
12	8	7	10
12	27.917	26	31	19.917
12	47.583	44	52	39.583	1.9874
12	10.917	10	11
12	14.833	14	16
12	55.167	50	59	44.25
12	82.75	81	85	67.917	1.53485
12	8.25	8	9
12	9.25	9	10
12	73.167	66	79	64.917
12	48.167	41	55	38.917	0.599489

## Sheet: 3EGE
					Flag/EGFP
12	11.417	11	12
12	22.417	21	24
12	49.583	47	51	38.166
12	73.333	67	77	50.916	1.33407
12	14.667	14	15
12	18.083	17	19
12	89.667	80	95	75
12	48.75	46	52	30.667	0.408893
12	11	11	11
12	19.25	18	22
12	63	58	69	52
12	44.167	41	47	24.917	0.479173
12	13.917	13	14
12	26.917	25	30
12	47.75	43	53	33.833
12	51.333	48	56	24.416	0.721662
12	12.667	12	13
12	27.583	26	29
12	55.25	48	60	42.583
12	55.667	50	59	28.084	0.659512
12	9.083	9	10
12	26.083	24	27
12	31.75	26	37	22.667
12	56	47	64	29.917	1.31985
12	8.333	8	9
12	11.75	11	12
12	36.417	33	41	28.084
12	18.417	16	21	6.667	0.237395
12	14.083	13	15
12	10.333	9	12
12	42.083	41	44	28
12	19.083	18	20	8.75	0.3125
12	17.833	17	19
12	11.333	10	12
12	63.75	58	69	45.917
12	26.667	25	29	15.334	0.33395
12	10.083	9	11
12	9.75	8	12
12	53	51	57	42.917
12	26.667	25	29	16.917	0.394179
12	9	9	9
12	17.5	15	19
12	31.083	29	34	22.083
12	44.667	40	48	27.167	1.23022
12	12.5	12	13
12	14.833	14	16
12	57.667	55	61	45.167
12	27.833	26	29	13	0.287821
12	16.5	16	17
12	10.583	10	11
12	83.583	79	89	67.083
12	18	17	19	7.417	0.110565
12	7.667	7	8
12	8.25	8	9
12	41.417	36	44	33.75
12	29.583	28	32	21.333	0.632089
12	21.083	19	23
12	16.917	16	18
12	66.5	56	74	45.417
12	36.25	34	39	19.333	0.425678
12	10.667	10	11
12	13.083	12	15
12	51.167	46	55	40.5
12	42.333	39	46	29.25	0.722222
12	17.167	16	19
12	13.917	12	16
12	57.083	54	62	39.916
12	30.583	28	33	16.666	0.417527
12	10.25	10	11
12	18.583	17	21
12	44.167	40	50	33.917
12	42.583	39	46	24	0.70761
12	10.333	10	11
12	30.333	29	32
12	36.083	30	41	25.75
12	58.833	55	64	28.5	1.1068
12	11.333	11	12
12	48.083	45	50
12	42.583	39	46	31.25
12	84	83	85	35.917	1.14934
12	11.5	11	12
12	16.75	15	18
12	40.5	34	44	29
12	33.083	30	35	16.333	0.563207
12	11.917	11	12
12	22.5	20	26
12	65.25	62	68	53.333
12	82.917	81	85	60.417	1.13283
12	28.75	27	32
12	17.667	16	19
12	86.75	84	89	58
12	26	25	27	8.333	0.143672
12	18.333	17	19
12	19.583	18	20
12	71.917	66	78	53.584
12	34.5	33	36	14.917	0.278385
12	13.583	13	14
12	11.417	11	12
12	59.5	53	65	45.917
12	16.917	15	18	5.5	0.119781
12	10.417	10	11
12	12.833	11	14
12	43.417	38	49	33
12	22	20	24	9.167	0.277788
12	14.5	13	16
12	12.833	11	15
12	46.833	40	52	32.333
12	21.5	19	23	8.667	0.268054
12	13.917	13	15
12	27.583	25	30
12	47.083	40	53	33.166
12	71.167	61	77	43.584	1.31412
12	12.25	11	13
12	18.083	15	20
12	56.667	46	63	44.417
12	59.833	55	66	41.75	0.939955
12	11.417	11	12
12	13	11	15
12	44.25	41	46	32.833
12	29.167	28	30	16.167	0.492401

## Sheet: Summary
	LacI+Wapl	Scc1 (281-420)+Wapl	Scc1 (281-420)+Wapl-3EGE
Flag/EGFP
	-0.171685	0.483867	0.110565
	-0.0666769	0.595293	0.119781
	-0.0495274	0.599489	0.143672
	-0.0407838	0.677496	0.237395
	-0.0367185	0.711233	0.268054
	-0.0298743	0.77183	0.277788
	-0.0228429	0.790603	0.278385
	-0.0195122	0.851145	0.287821
	-0.0130095	0.91414	0.3125
	-0.0128205	1.03371	0.33395
	-0.00508797	1.0616	0.394179
	0.00716129	1.16535	0.408893
	0.00826446	1.2466	0.417527
	0.00874406	1.25892	0.425678
	0.00920742	1.26676	0.479173
	0.0121455	1.33106	0.492401
	0.0128369	1.40099	0.563207
	0.0141509	1.40244	0.632089
	0.0173078	1.41035	0.659512
	0.0388173	1.44003	0.70761
	0.0391303	1.46267	0.721662
	0.0458748	1.53485	0.722222
	0.046729	1.59393	0.939955
	0.050421	1.65225	1.1068
	0.0749985	1.77063	1.13283
	0.0850524	1.79274	1.14934
	0.0952286	1.9874	1.23022
	0.120865	2.08212	1.31412
	0.143307	2.25363	1.31985
	0.237822	2.40666	1.33407
