# Supplementary material for: A non-canonical role of the inner kinetochore in regulating sister-chromatid cohesion at centromeres
Source: EMBO J. 2024 May 7;43(12):7. doi: 10.1038/s44318-024-00104-6 (PMC11182772; doi:10.1038/s44318-024-00104-6)
Supplement: Supplementary file 10 — Source data Fig. 6 [file 44318_2024_104_MOESM10_ESM.zip › Figure 6/6G/6G.xlsx]

## Sheet: LacI+CENP-U
					Flag/EGFP
12	12.75	12	14
12	14.75	14	15
12	129.833	127	132	117.083
12	12.5	12	13	-2.25	-0.0192171
12	8.167	8	9
12	41.917	39	44
12	29.167	23	36	21
12	44.417	43	46	2.5	0.119048
12	7.75	7	8
12	25.75	24	28
12	29.25	23	34	21.5
12	21.583	20	24	-4.167	-0.193814
12	7.917	7	8
12	49.417	45	53
12	32.583	27	36	24.666
12	46.25	45	48	-3.167	-0.128395
12	8.167	8	9
12	37.833	36	41
12	60.75	56	66	52.583
12	37.917	37	40	0.084	0.00159747
12	7	7	7
12	20.583	20	21
12	22.417	15	28	15.417
12	23.583	23	25	3	0.19459
12	9.833	9	11
12	16.75	16	18
12	63.333	42	83	53.5
12	17.583	17	19	0.833	0.0155701
12	8	8	8
12	45.333	42	48
12	34.833	32	37	26.833
12	47.25	44	51	1.917	0.0714419
12	7.083	7	8
12	28.583	27	31
12	54.917	45	63	47.834
12	28.917	26	31	0.334	0.00698248
12	10.833	10	12
12	59.25	57	62
12	48.417	38	56	37.584
12	65.333	63	67	6.083	0.161851
12	7.333	7	8
12	19.417	19	20
12	36.75	31	43	29.417
12	18.333	17	21	-1.084	-0.0368494
12	14.5	14	15
12	42.667	39	45
12	73.333	60	83	58.833
12	42.5	39	48	-0.167	-0.00283854
12	6.833	6	7
12	24.417	22	26
12	45.583	41	53	38.75
12	26.25	23	29	1.833	0.0473032
12	8.75	8	9
12	46.917	43	51
12	32.667	29	37	23.917
12	49	47	52	2.083	0.0870929
12	8.75	8	9
12	51.083	45	54
12	45.417	33	55	36.667
12	64.417	60	68	13.334	0.363651
12	9.333	9	10
12	34.5	33	36
12	53.75	43	62	44.417
12	37.5	35	40	3	0.0675417
12	7	7	7
12	34.75	33	36
12	28.417	19	36	21.417
12	31.333	29	34	-3.417	-0.159546
12	14.583	14	15
12	36.333	34	38
12	51.5	37	68	36.917
12	45.5	43	48	9.167	0.248314
12	7.25	7	8
12	39.667	38	41
12	44.917	37	51	37.667
12	40.333	37	44	0.666	0.0176813
12	11.75	11	12
12	84.417	82	85
12	97.75	84	108	86
12	74.583	73	77	-9.834	-0.114349
12	7.5	7	8
12	19.5	19	20
12	38.833	21	52	31.333
12	21.417	21	22	1.917	0.0611815
12	7.417	7	8
12	30.417	30	32
12	28	20	36	20.583
12	34.5	33	36	4.083	0.198368
12	11.917	11	12
12	31.5	30	35
12	105.25	94	114	93.333
12	39.917	36	43	8.417	0.0901825
12	8	7	9
12	15.083	15	16
12	30	25	36	22
12	13.833	13	14	-1.25	-0.0568182
12	16.083	15	17
12	37.583	36	40
12	64.167	46	75	48.084
12	26	25	27	-11.583	-0.240891
12	9.167	9	10
12	40	38	43
12	71.167	58	86	62
12	42.583	37	46	2.583	0.0416613
12	8	8	8
12	38.667	36	43
12	26.083	23	29	18.083
12	39.167	37	41	0.5	0.0276503
12	7.083	7	8
12	45.25	42	49
12	29.25	23	33	22.167
12	46.917	40	52	1.667	0.0752019
12	7	7	7
12	29.333	27	33
12	40	31	47	33
12	30.5	29	33	1.167	0.0353636
12	7.917	7	8
12	10.25	9	12
12	43.833	35	56	35.916
12	9.75	9	13	-0.5	-0.0139214

## Sheet: Scc1 (281-420)+CENP-U
						Flag/EGFP
1	12	8.25	8	9
2	12	37.833	33	41
3	12	35.25	34	37	27
4	12	78.333	75	80	40.5	1.5
5	12	10.083	10	11
6	12	27.5	25	30
7	12	39.333	34	42	29.25
8	12	82.333	74	85	54.833	1.87463
9	12	8.083	8	9
10	12	42.917	41	44
11	12	67.917	59	73	59.834
12	12	84.083	82	85	41.166	0.688003
13	12	10.25	9	11
14	12	31.167	29	32
15	12	58	52	62	47.75
16	12	62.333	60	65	31.166	0.652691
17	12	12.25	12	13
18	12	38.333	37	40
19	12	47.333	43	50	35.083
20	12	81.75	78	84	43.417	1.23755
21	12	8	8	8
22	12	47.917	45	50
23	12	30.583	29	33	22.583
24	12	79.917	76	83	32	1.417
25	12	14.167	13	15
26	12	20.917	18	23
27	12	64.917	57	70	50.75
28	12	39.917	38	43	19	0.374384
29	12	12.917	12	14
30	12	34.25	32	37
31	12	65.5	60	69	52.583
32	12	85	85	85	50.75	0.965141
33	12	8.083	8	9
34	12	41.25	39	45
35	12	44	39	47	35.917
36	12	85	85	85	43.75	1.21809
37	12	13.083	13	14
38	12	45.417	43	48
39	12	42.833	41	44	29.75
40	12	84.833	84	85	39.416	1.32491
41	12	8	8	8
42	12	44.167	40	47
43	12	37.667	34	42	29.667
44	12	84.917	84	85	40.75	1.37358
45	12	9	9	9
46	12	62.833	61	65
47	12	38	34	41	29
48	12	84.667	84	85	21.834	0.752897
53	12	18.417	18	19
54	12	35.083	33	36
55	12	67.917	60	74	49.5
56	12	79.833	72	84	44.75	0.90404
57	12	7	7	7
58	12	47.417	44	49
59	12	28.167	22	33	21.167
60	12	67.333	63	71	19.916	0.940899
61	12	7	7	7
62	12	37.167	34	40
63	12	26.667	21	31	19.667
64	12	57	54	60	19.833	1.00844
65	12	20.417	19	23
66	12	22.917	20	26
67	12	78.75	74	83	58.333
68	12	64	62	67	41.083	0.704284
69	12	19.917	19	21
70	12	28.167	23	33
71	12	56.583	53	61	36.666
72	12	54.667	50	61	26.5	0.72274
73	12	7.833	7	8
74	12	27.5	26	29
75	12	45.5	37	52	37.667
76	12	63.667	57	69	36.167	0.960177
77	12	8.083	8	9
78	12	24.25	24	25
79	12	56.167	52	60	48.084
80	12	67.5	65	70	43.25	0.899468
81	12	7	7	7
82	12	24.917	23	28
83	12	37.75	34	41	30.75
84	12	33.833	30	37	8.916	0.289951
85	12	6.917	6	7
86	12	21.417	20	23
87	12	31.917	29	35	25
88	12	47.75	44	51	26.333	1.05332
89	12	7	7	7
90	12	33.833	32	36
91	12	32.333	28	36	25.333
92	12	54.917	52	57	21.084	0.832274
93	12	8	8	8
94	12	37.333	36	39
95	12	53.333	49	57	45.333
96	12	85	85	85	47.667	1.05149
97	12	8	8	8
98	12	22.25	21	24
99	12	41.167	36	46	33.167
100	12	38.583	36	41	16.333	0.492447
101	12	9.25	9	10
102	12	39.333	38	40
103	12	40.167	36	45	30.917
104	12	83	80	85	43.667	1.41239
109	12	6.917	6	7
110	12	25.167	23	27
111	12	19.75	16	23	12.833
112	12	39.167	35	43	14	1.09094
113	12	8	8	8
114	12	36.917	34	40
115	12	69.5	66	74	61.5
116	12	84.5	83	85	47.583	0.773707
117	12	8	8	8
118	12	29.75	28	32
119	12	63.667	59	68	55.667
120	12	53.583	51	56	23.833	0.428135
121	12	7.25	7	8
122	12	47.917	46	50
123	12	28.583	26	33	21.333
124	12	79.917	70	85	32	1.50002
125	12	7.75	7	8
126	12	31.833	30	34
127	12	59.583	55	64	51.833
128	12	63.5	58	67	31.667	0.610943

## Sheet: Scc1 (281-420)+CENP-U-ADA
							Flag/EGFP
	1	12	7.667	7	8
	2	12	49.25	48	50
	3	12	50.833	47	54	43.166
	4	12	61.667	59	65	12.417	0.287657
	5	12	17.083	15	19
	6	12	18.25	17	19
	7	12	58.833	52	64	41.75
	8	12	20.917	20	22	2.667	0.0638802
	13	12	8	8	8
	14	12	15	14	16
	15	12	32.167	29	35	24.167
	16	12	14.75	14	16	-0.25	-0.0103447
	17	12	10.083	10	11
	18	12	18.167	18	19
	19	12	42.833	37	47	32.75
	20	12	18.417	18	19	0.25	0.00763359
	21	12	9.667	9	10
	22	12	40	35	46
	23	12	41.083	39	43	31.416
	24	12	53.917	52	56	13.917	0.442991
	25	12	10.333	10	11
	26	12	10.5	9	12
	27	12	62.75	57	67	52.417
	28	12	11.083	10	12	0.583	0.0111223
	29	12	10.667	10	11
	30	12	55.75	53	59
	31	12	63.833	58	69	53.166
	32	12	62.667	57	69	6.917	0.130102
	33	12	10.75	10	11
	34	12	38.333	34	40
	35	12	39.333	36	43	28.583
	36	12	53.917	51	57	15.584	0.545219
	37	12	8	8	8
	38	12	26.583	22	30
	39	12	53.167	46	58	45.167
	40	12	48.083	45	50	21.5	0.476011
	41	12	11.917	11	12
	42	12	49.083	45	52
	43	12	47.083	43	51	35.166
	44	12	52	48	55	2.917	0.0829494
	45	12	7.833	7	8
	46	12	59.583	56	64
	47	12	45.25	40	50	37.417
	48	12	63.333	59	69	3.75	0.100222
	49	12	7.167	7	8
	50	12	39.75	39	41
	51	12	42.667	39	47	35.5
	52	12	54.917	50	60	15.167	0.427239
	53	12	11.083	11	12
	54	12	44.167	42	47
	55	12	39.083	34	43	28
	56	12	46.917	43	49	2.75	0.0982143
	57	12	7.833	7	8
	58	12	44.167	41	46
	59	12	50.5	44	55	42.667
	60	12	48.75	47	50	4.583	0.107413
	61	12	9	9	9
	62	12	48.083	46	50
	63	12	45.917	37	54	36.917
	64	12	49.75	46	53	1.667	0.0451553
	65	12	8.25	8	9
	66	12	63.25	59	70
	67	12	44.25	38	49	36
	68	12	64.833	63	68	1.583	0.0439722
	69	12	7	7	7
	70	12	19.583	18	22
	71	12	37.917	31	44	30.917
	72	12	18.833	17	21	-0.75	-0.0242585
	77	12	10	10	10
	78	12	27.833	27	29
	79	12	45.583	41	50	35.583
	80	12	35.917	33	39	8.084	0.227187
	81	12	8	8	8
	82	12	44.5	42	48
	83	12	31.667	28	34	23.667
	84	12	46.083	44	48	1.583	0.0668864
	85	12	14.167	14	15
	86	12	31.083	27	34
	87	12	62.917	58	67	48.75
	88	12	28.667	27	30	-2.416	-0.049559
	89	12	9.167	9	10
	90	12	45.667	44	47
	91	12	57.5	54	61	48.333
	92	12	43.333	41	46	-2.334	-0.04829
	93	12	7	7	7
	94	12	36.333	33	40
	95	12	55.167	51	59	48.167
	96	12	48.667	45	53	12.334	0.256067
	97	12	7	7	7
	98	12	34.667	32	37
	99	12	33.167	30	36	26.167
	100	12	41.167	40	43	6.5	0.248404
	101	12	7.5	7	8
	102	12	49.25	45	57
	103	12	70.083	66	75	62.583
	104	12	44.583	42	47	-4.667	-0.074573
	105	12	7.417	7	8
	106	12	32.583	30	36
	107	12	49.75	47	54	42.333
	108	12	34.75	33	36	2.167	0.0511894
	109	12	8	8	8
	110	12	68.667	66	70
	111	12	35	31	38	27
	112	12	65.667	58	72	-3	-0.111111
	113	12	7	7	7
	114	12	21.75	20	25
	115	12	22.583	21	24	15.583
	116	12	24.917	23	26	3.167	0.203234
	117	12	8	8	8
	118	12	49.167	45	52
	119	12	48.083	44	51	40.083
	120	12	56.5	54	58	7.333	0.182945
	121	12	8.667	8	9
	122	12	36.25	34	38
	123	12	61.917	54	69	53.25
	124	12	39.167	38	41	2.917	0.0547793
	125	12	7	7	7
	126	12	23.5	22	26
	127	12	32.75	27	37	25.75
	128	12	25.083	23	27	1.583	0.0614757

## Sheet: Summary
		LacI+CENP-U	Scc1+CENP-U	Scc1+ADA
	Flag/EGFP
		-0.240891	0.289951	-0.111111
		-0.193814	0.374384	-0.074573
		-0.159546	0.428135	-0.049559
		-0.128395	0.492447	-0.04829
		-0.114349	0.610943	-0.0242585
		-0.0568182	0.652691	-0.0103447
		-0.0368494	0.688003	0.00763359
		-0.0192171	0.704284	0.0111223
		-0.0139214	0.72274	0.0439722
		-0.00283854	0.752897	0.0451553
		0.00159747	0.773707	0.0511894
		0.00698248	0.832274	0.0547793
		0.0155701	0.899468	0.0614757
		0.0176813	0.90404	0.0638802
		0.0276503	0.940899	0.0668864
		0.0353636	0.960177	0.0829494
		0.0416613	0.965141	0.0982143
		0.0473032	1.00844	0.100222
		0.0611815	1.05149	0.107413
		0.0675417	1.05332	0.130102
		0.0714419	1.09094	0.182945
		0.0752019	1.21809	0.203234
		0.0870929	1.23755	0.227187
		0.0901825	1.32491	0.248404
		0.119048	1.37358	0.256067
		0.161851	1.41239	0.287657
		0.19459	1.417	0.427239
		0.198368	1.5	0.442991
		0.248314	1.50002	0.476011
		0.363651	1.87463	0.545219
