# Supplementary material for: A non-canonical role of the inner kinetochore in regulating sister-chromatid cohesion at centromeres
Source: EMBO J. 2024 May 7;43(12):7. doi: 10.1038/s44318-024-00104-6 (PMC11182772; doi:10.1038/s44318-024-00104-6)
Supplement: Supplementary file 11 — Source data Fig. 7 [file 44318_2024_104_MOESM11_ESM.zip]

Archive with 54 entries (45 files):
- Figure 7/7A/
- Figure 7/7A/EGFP-LacI+Myc-SA2 Anti-Myc.tif
- Figure 7/7A/EGFP-LacI+Myc-SA2 DNA.tif
- Figure 7/7A/EGFP-LacI+Myc-SA2 EGFP.tif
- Figure 7/7A/EGFP-LacI-Scc1+Myc-SA2 Anti-Myc.tif
- Figure 7/7A/EGFP-LacI-Scc1+Myc-SA2 DNA.tif
- Figure 7/7A/EGFP-LacI-Scc1+Myc-SA2 EGFP.tif
- Figure 7/7A/EGFP-LacI-Scc1+Myc-SA2-W334A Anti-Myc.tif
- Figure 7/7A/EGFP-LacI-Scc1+Myc-SA2-W334A DNA.tif
- Figure 7/7A/EGFP-LacI-Scc1+Myc-SA2-W334A EGFP.tif
- Figure 7/7A/EGFP-LacI-Scc1-I337A+L341A+Myc-SA2 Anti-Myc.tif
- Figure 7/7A/EGFP-LacI-Scc1-I337A+L341A+Myc-SA2 DNA.tif
- Figure 7/7A/EGFP-LacI-Scc1-I337A+L341A+Myc-SA2 EGFP.tif
- Figure 7/7B/
- Figure 7/7B/EGFP-LacI+Myc-SA2 Anti-Myc.tif
- Figure 7/7B/EGFP-LacI+Myc-SA2 DNA.tif
- Figure 7/7B/EGFP-lacI+Myc-SA2 EGFP.tif
- Figure 7/7B/EGFP-LacI-Scc1+Myc-SA2 Anti-Myc.tif
- Figure 7/7B/EGFP-LacI-Scc1+Myc-SA2 DNA EGFP.tif
- Figure 7/7B/EGFP-LacI-Scc1+Myc-SA2 DNA.tif
- Figure 7/7B/EGFP-LacI-Scc1+Myc-SA2-F367A Anti-Myc.tif
- Figure 7/7B/EGFP-LacI-Scc1+Myc-SA2-F367A DNA.tif
- Figure 7/7B/EGFP-LacI-Scc1+Myc-SA2-F367A EGFP.tif
- Figure 7/7B/EGFP-LacI-Scc1+Myc-SA2-F371A Anti-Myc.tif
- Figure 7/7B/EGFP-LacI-Scc1+Myc-SA2-F371A DNA.tif
- Figure 7/7B/EGFP-LacI-Scc1+Myc-SA2-F371A EGFP.tif
- Figure 7/7C/
- Figure 7/7C/CBB.tif
- Figure 7/7C/western GFP.tif
- Figure 7/7C/western Myc.tif
- Figure 7/7D/
- Figure 7/7D/CBB.tif
- Figure 7/7D/western GFP.tif
- Figure 7/7D/western Myc.tif
- Figure 7/7E/
- Figure 7/7E/7E CBB.tif
- Figure 7/7E/7E WB.tif
- Figure 7/7F/
- Figure 7/7F/7F CBB.tif
- Figure 7/7F/7F WB.tif
- Figure 7/7G/
- Figure 7/7G/CBB.tif
- Figure 7/7G/western GFP.tif
- Figure 7/7G/western MBP.tif
- Figure 7/7G/western Myc.tif
- Figure 7/7H/
- Figure 7/7H/CBB.tif
- Figure 7/7H/western MBP.tif
- Figure 7/7H/western Myc.tif
- Figure 7/7I/
- Figure 7/7I/CBB.tif
- Figure 7/7I/western GFP.tif
- Figure 7/7I/western GST.tif
- Figure 7/7I/western Myc.tif
