# Supplementary material for: A non-canonical role of the inner kinetochore in regulating sister-chromatid cohesion at centromeres
Source: EMBO J. 2024 May 7;43(12):7. doi: 10.1038/s44318-024-00104-6 (PMC11182772; doi:10.1038/s44318-024-00104-6)
Supplement: Supplementary file 12 — Source data Fig. 8 [file 44318_2024_104_MOESM12_ESM.zip]

Archive with 47 entries (37 files):
- Figure 8/8A/
- Figure 8/8A/8A.xlsx
- Figure 8/8B/
- Figure 8/8B/Sgo1-K492A cells-Completely separated sample picture-CENP-C.tif
- Figure 8/8B/Sgo1-K492A cells-Completely separated sample picture-DNA.tif
- Figure 8/8B/Sgo1-K492A cells-Partly separated sample picture-CENP-C.tif
- Figure 8/8B/Sgo1-K492A cells-Partly separated sample picture-DNA.tif
- Figure 8/8B/Sgo1-K492A cells-Unseparated sample picture-CENP-C.tif
- Figure 8/8B/Sgo1-K492A cells-Unseparated sample picture-DNA.tif
- Figure 8/8C/
- Figure 8/8C/Figure 8C.xlsx
- Figure 8/8D/
- Figure 8/8D/CBB.tif
- Figure 8/8D/western Pds5B.tif
- Figure 8/8D/western SA2.tif
- Figure 8/8D/western Scc1.tif
- Figure 8/8D/western SMC1.tif
- Figure 8/8D/western SMC3.tif
- Figure 8/8E/
- Figure 8/8E/8E CBB.tif
- Figure 8/8E/8E WB.tif
- Figure 8/8F/
- Figure 8/8F/8F CBB.tif
- Figure 8/8F/8F WB.tif
- Figure 8/8G/
- Figure 8/8G/CBB.tif
- Figure 8/8G/western GFP.tif
- Figure 8/8G/western Myc.tif
- Figure 8/8H/
- Figure 8/8H/CBB.tif
- Figure 8/8H/western GFP.tif
- Figure 8/8H/western Myc.tif
- Figure 8/8I/
- Figure 8/8I/EGFP-LacI+Myc-SA2+Sgo1-DNA.tif
- Figure 8/8I/EGFP-LacI+Myc-SA2+Sgo1-Flag.tif
- Figure 8/8I/EGFP-LacI+Myc-SA2+Sgo1-GFP.tif
- Figure 8/8I/EGFP-LacI+Myc-SA2+Sgo1-Myc.tif
- Figure 8/8I/Scc1 (281-420)+Myc-SA2+Sgo1-ANA-DNA.tif
- Figure 8/8I/Scc1 (281-420)+Myc-SA2+Sgo1-ANA-Flag.tif
- Figure 8/8I/Scc1 (281-420)+Myc-SA2+Sgo1-ANA-GFP.tif
- Figure 8/8I/Scc1 (281-420)+Myc-SA2+Sgo1-ANA-Myc.tif
- Figure 8/8I/Scc1 (281-420)+Myc-SA2+Sgo1-DNA.tif
- Figure 8/8I/Scc1 (281-420)+Myc-SA2+Sgo1-Flag.tif
- Figure 8/8I/Scc1 (281-420)+Myc-SA2+Sgo1-GFP.tif
- Figure 8/8I/Scc1 (281-420)+Myc-SA2+Sgo1-Myc.tif
- Figure 8/8J/
- Figure 8/8J/8J.xlsx
