# Supplementary material for: A non-canonical role of the inner kinetochore in regulating sister-chromatid cohesion at centromeres
Source: EMBO J. 2024 May 7;43(12):7. doi: 10.1038/s44318-024-00104-6 (PMC11182772; doi:10.1038/s44318-024-00104-6)
Supplement: Supplementary file 12 — Source data Fig. 8 [file 44318_2024_104_MOESM12_ESM.zip › Figure 8/8A/8A.xlsx]

## Sheet: R1
				Unseparated	Separated	SUM	Unseparated	Separated
	2h	HeLa	siControl	117	5	122	0.959016	0.0409836
			siCENP-U#1	117	21	138	0.847826	0.152174
			siCENP-U#2	131	23	154	0.850649	0.149351
		Sgo1-K492A	siControl	97	11	108	0.898148	0.101852
			siCENP-U#1	64	51	115	0.556522	0.443478
			siCENP-U#2	71	49	120	0.591667	0.408333
	3h	HeLa	siControl	116	4	120	0.966667	0.0333333
			siCENP-U#1	90	34	124	0.725806	0.274194
			siCENP-U#2	90	30	120	0.75	0.25
		Sgo1-K492A	siControl	103	22	125	0.824	0.176
			siCENP-U#1	39	79	118	0.330508	0.669492
			siCENP-U#2	48	68	116	0.413793	0.586207
	4h	HeLa	siControl	121	9	130	0.930769	0.0692308
			siCENP-U#1	77	47	124	0.620968	0.379032
			siCENP-U#2	85	48	133	0.639098	0.360902
		Sgo1-K492A	siControl	72	45	117	0.615385	0.384615
			siCENP-U#1	19	103	122	0.155738	0.844262
			siCENP-U#2	26	100	126	0.206349	0.793651

## Sheet: R2
			Unseparated	Separated	SUM	Unseparated	Separated
2h	HeLa	siControl	120	9	129	0.930233	0.0697674
		siCENP-U#1	102	28	130	0.784615	0.215385
		siCENP-U#2	134	25	159	0.842767	0.157233
	Sgo1-K492A	siControl	92	22	114	0.807018	0.192982
		siCENP-U#1	59	50	109	0.541284	0.458716
		siCENP-U#2	62	50	112	0.553571	0.446429
3h	HeLa	siControl	110	9	119	0.92437	0.0756303
		siCENP-U#1	107	35	142	0.753521	0.246479
		siCENP-U#2	128	24	152	0.842105	0.157895
	Sgo1-K492A	siControl	88	42	130	0.676923	0.323077
		siCENP-U#1	36	74	110	0.327273	0.672727
		siCENP-U#2	52	84	136	0.382353	0.617647
4h	HeLa	siControl	150	10	160	0.9375	0.0625
		siCENP-U#1	110	48	158	0.696203	0.303797
		siCENP-U#2	156	43	199	0.78392	0.21608
	Sgo1-K492A	siControl	80	69	149	0.536913	0.463087
		siCENP-U#1	26	109	135	0.192593	0.807407
		siCENP-U#2	37	87	124	0.298387	0.701613

## Sheet: R3
			Unseparated	Separated	SUM	Unseparated	Separated
2h	HeLa	siControl	123	5	128	0.960938	0.0390625
		siCENP-U#1	147	22	169	0.869822	0.130178
		siCENP-U#2	218	20	238	0.915966	0.0840336
	Sgo1-K492A	siControl	162	17	179	0.905028	0.0949721
		siCENP-U#1	76	64	140	0.542857	0.457143
		siCENP-U#2	117	77	194	0.603093	0.396907
3h	HeLa	siControl	245	7	252	0.972222	0.0277778
		siCENP-U#1	118	26	144	0.819444	0.180556
		siCENP-U#2	193	23	216	0.893519	0.106481
	Sgo1-K492A	siControl	90	25	115	0.782609	0.217391
		siCENP-U#1	39	63	102	0.382353	0.617647
		siCENP-U#2	80	62	142	0.56338	0.43662
4h	HeLa	siControl	161	11	172	0.936047	0.0639535
		siCENP-U#1	122	35	157	0.77707	0.22293
		siCENP-U#2	130	20	150	0.866667	0.133333
	Sgo1-K492A	siControl	97	39	136	0.713235	0.286765
		siCENP-U#1	20	106	126	0.15873	0.84127
		siCENP-U#2	46	90	136	0.338235	0.661765
