# Supplementary material for: A non-canonical role of the inner kinetochore in regulating sister-chromatid cohesion at centromeres
Source: EMBO J. 2024 May 7;43(12):7. doi: 10.1038/s44318-024-00104-6 (PMC11182772; doi:10.1038/s44318-024-00104-6)
Supplement: Supplementary file 12 — Source data Fig. 8 [file 44318_2024_104_MOESM12_ESM.zip › Figure 8/8C/Figure 8C.xlsx]

## Sheet: Sheet1
	HeLa		HeLa+siCENP-U#1		Sgo1-K492A		Sgo1-K492A+siCENP-U#1
R1	0.6133		0.7019		0.7365		0.9182
R2	0.5957		0.6378		0.6924		0.8094
