# Supplementary material for: A non-canonical role of the inner kinetochore in regulating sister-chromatid cohesion at centromeres
Source: EMBO J. 2024 May 7;43(12):7. doi: 10.1038/s44318-024-00104-6 (PMC11182772; doi:10.1038/s44318-024-00104-6)
Supplement: Supplementary file 12 — Source data Fig. 8 [file 44318_2024_104_MOESM12_ESM.zip › Figure 8/8J/8J.xlsx]

## Sheet: EGFP-LacI+Sgo1
						Flag/EGFP
	12	13.667	13	14
	12	25.083	23	26
	12	53.75	39	64	40.083
	12	28.167	27	29	3.084	0.0769403
	12	9.667	9	10
	12	19.583	19	20
	12	37.333	34	41	27.666
	12	21.333	20	23	1.75	0.0632545
	12	10.5	10	11
	12	15.917	15	17
	12	48.333	41	53	37.833
	12	16.417	16	17	0.5	0.013216
	12	40.417	39	42
	12	33.583	33	35
	12	130.417	128	132	90
	12	33.75	33	35	0.167	0.00185556
	12	20.667	20	21
	12	26.25	25	27
	12	54.167	46	65	33.5
	12	26.25	26	27	0	0
	12	23.833	23	25
	12	27.5	26	28
	12	51.333	34	64	27.5
	12	27.583	27	28	0.083	0.00301818
	12	13.333	13	14
	12	22.167	21	23
	12	66.917	53	79	53.584
	12	19.667	19	21	-2.5	-0.0466557
	12	8.5	8	9
	12	15.333	15	16
	12	25.167	23	27	16.667
	12	19.333	18	20	4	0.239995
	12	11.167	11	12
	12	15.25	15	16
	12	71.333	63	80	60.166
	12	11.75	11	12	-3.5	-0.0581724
	12	39.667	38	42
	12	26.083	25	27
	12	73.25	70	75	33.583
	12	30.333	28	32	4.25	0.126552
	12	17.5	16	19
	12	10	10	10
	12	87.417	82	97	69.917
	12	12.333	12	13	2.333	0.0333681
	12	13.75	13	14
	12	22.25	22	23
	12	70.667	58	80	56.917
	12	21.083	20	22	-1.167	-0.0205035
	12	25.667	25	27
	12	15.917	15	16
	12	54.333	49	57	28.666
	12	16.083	16	17	0.166	0.00579083
	12	11	11	11
	12	12	11	13
	12	33.833	28	39	22.833
	12	13.167	11	15	1.167	0.0511102
	12	11.333	11	12
	12	23.167	22	24
	12	44.667	28	61	33.334
	12	24.833	24	26	1.666	0.049979
	12	13	12	14
	12	19.5	18	20
	12	67.833	54	78	54.833
	12	20.25	19	22	0.75	0.0136779
	12	12	11	13
	12	14.417	14	15
	12	39.417	35	46	27.417
	12	13.167	13	14	-1.25	-0.0455922
	12	18.333	17	19
	12	27.917	26	29
	12	74.083	60	83	55.75
	12	26.167	25	27	-1.75	-0.0313901
	12	12.667	12	13
	12	13.833	13	14
	12	74.083	61	82	61.416
	12	14.917	14	15	1.084	0.0176501
	12	12.333	12	13
	12	12.667	12	13
	12	50.667	32	67	38.334
	12	14.75	13	17	2.083	0.0543382
	12	11.917	11	13
	12	14.833	14	15
	12	55.083	40	67	43.166
	12	17.417	17	18	2.584	0.0598619
	12	15.667	15	16
	12	12.583	12	13
	12	58.5	46	73	42.833
	12	12.5	12	13	-0.083	-0.00193776
	12	11.333	11	12
	12	25.25	24	26
	12	41.833	33	51	30.5
	12	27	26	28	1.75	0.057377
	12	10.75	10	11
	12	20.75	20	22
	12	37	25	46	26.25
	12	24.75	24	26	4	0.152381
	12	8.667	8	9
	12	17.917	17	18
	12	28.75	25	33	20.083
	12	21.25	21	22	3.333	0.165961
	12	21.333	20	23
	12	22.667	22	23
	12	130.25	128	132	108.917
	12	16.583	15	18	-6.084	-0.055859
	12	13.5	13	14
	12	15.083	14	16
	12	55.917	52	60	42.417
	12	16.583	16	17	1.5	0.0353632
	12	23	22	24
	12	32.583	31	34
	12	66.583	52	77	43.583
	12	35.167	33	37	2.584	0.0592892
	12	13.833	13	14
	12	22.25	21	24
	12	58.667	48	68	44.834
	12	26.75	25	28	4.5	0.10037
	12	21.833	21	23
	12	27.333	26	28
	12	82.75	72	92	60.917
	12	23.5	22	26	-3.833	-0.0629217

## Sheet: Scc1 (281-420)+Sgo1
							Flag/EGFP
		12	10.167	10	11
		12	24.833	23	27
		12	43.667	41	46	33.5
		12	67.583	62	70	42.75	1.27612
		12	19.667	19	20
		12	28.833	28	31
		12	60.75	58	63	41.083
		12	71.167	69	72	42.334	1.03045
		12	8.917	8	9
		12	10.75	10	11
		12	42.333	41	46	33.416
		12	20.167	19	21	9.417	0.281811
		12	9.75	9	10
		12	12.417	12	14
		12	38.083	35	41	28.333
		12	40.833	37	44	28.416	1.00293
		12	9.667	9	10
		12	12.333	12	13
		12	35.083	30	39	25.416
		12	23.333	21	25	11	0.432798
		12	11	11	11
		12	13.083	13	14
		12	34.25	32	36	23.25
		12	33.5	31	35	20.417	0.878151
		12	17.583	17	18
		12	16.417	16	17
		12	59.333	56	63	41.75
		12	37.667	35	40	21.25	0.508982
		12	8	8	8
		12	9.25	9	10
		12	52.833	48	58	44.833
		12	19.833	18	21	10.583	0.236054
		12	12.75	11	14
		12	16.667	16	18
		12	57.25	52	62	44.5
		12	33.583	31	36	16.916	0.380135
		12	7.75	7	8
		12	9	9	9
		12	26.167	22	31	18.417
		12	13.667	12	15	4.667	0.253407
		12	10	10	10
		12	13.167	13	14
		12	51.5	48	55	41.5
		12	39.333	36	41	26.166	0.630506
		12	18.417	17	20
		12	30.583	29	32
		12	63.833	62	66	45.416
		12	74.833	73	77	44.25	0.974326
		12	7.917	7	8
		12	10.917	10	12
		12	36.417	32	40	28.5
		12	20	17	22	9.083	0.318702
		12	16.333	15	17
		12	19.5	18	21
		12	75	70	81	58.667
		12	47.5	43	51	28	0.47727
		12	15.75	15	17
		12	20.833	20	22
		12	46.25	41	50	30.5
		12	41.75	38	44	20.917	0.685803
		12	17.25	17	18
		12	18.417	17	19
		12	59.417	53	65	42.167
		12	33.25	31	35	14.833	0.351768
		12	14.25	14	15
		12	10.917	10	11
		12	49.583	46	52	35.333
		12	18.833	18	20	7.916	0.22404
		12	19.083	19	20
		12	9.833	9	10
		12	46.25	41	49	27.167
		12	15.833	15	16	6	0.220856
		12	10	10	10
		12	9.75	9	10
		12	48.5	45	52	38.5
		12	31	29	33	21.25	0.551948
		12	16.75	16	17
		12	23.167	22	24
		12	70.25	64	75	53.5
		12	77.333	73	81	54.166	1.01245
		12	18.25	17	19
		12	38.917	38	40
		12	46.917	42	51	28.667
		12	62.083	58	66	23.166	0.808107
		12	9.5	9	10
		12	11.5	11	12
		12	55.917	50	60	46.417
		12	39.083	37	41	27.583	0.594243
		12	23.417	22	25
		12	10.917	10	12
		12	80.083	76	84	56.666
		12	25.583	23	28	14.666	0.258815
		12	11.417	10	14
		12	15.5	15	16
		12	55.917	51	59	44.5
		12	36.083	32	39	20.583	0.462539
		12	8.917	8	9
		12	11.5	10	12
		12	53.083	48	57	44.166
		12	23.333	22	25	11.833	0.267921
		12	11	11	11
		12	19.833	18	21
		12	52.083	47	56	41.083
		12	67.333	62	71	47.5	1.1562
		12	10.5	10	11
		12	16.25	16	17
		12	55.583	52	58	45.083
		12	41.917	39	45	25.667	0.569328
		12	17.5	17	18
		12	42.083	40	44
		12	81.167	77	85	63.667
		12	84.167	83	85	42.084	0.661002
		12	25.917	25	27
		12	37.917	36	40
		12	81.25	76	85	55.333
		12	73.417	72	75	35.5	0.64157
		12	23.167	22	24
		12	34.833	33	36
		12	69.5	63	75	46.333
		12	83.667	82	85	48.834	1.05398

## Sheet: Scc1 (281-420)+Sgo1-ANA
							Flag/EGFP
		12	12	12	12
		12	20.583	19	21
		12	60.5	55	65	48.5
		12	20.917	20	22	0.334	0.0068866
		12	15.833	15	16
		12	23.5	23	24
		12	63.25	60	66	47.417
		12	28.5	27	29	5	0.105447
		12	13.75	13	15
		12	18.917	18	20
		12	46.333	43	49	32.583
		12	22.083	21	23	3.166	0.0971672
		12	15.917	15	16
		12	22.167	21	24
		12	28.333	27	29	12.416
		12	22	22	22	-0.167	-0.0134504
		12	15.75	15	17
		12	32	31	34
		12	89.333	84	94	73.583
		12	51.917	50	54	19.917	0.270674
		12	15.083	14	16
		12	23.917	23	25
		12	69.583	64	75	54.5
		12	30.75	28	36	6.833	0.125376
		12	12.417	12	13
		12	19.667	18	21
		12	35	28	41	22.583
		12	27.25	26	28	7.583	0.335784
		12	17.417	17	18
		12	30.5	30	31
		12	63.417	58	68	46
		12	28.917	28	29	-1.583	-0.034413
		12	15.167	14	16
		12	22.25	21	24
		12	55.5	54	57	40.333
		12	24.333	23	26	2.083	0.0516451
		12	14.333	14	15
		12	26.833	26	28
		12	77.5	73	82	63.167
		12	30.917	30	32	4.084	0.064654
		12	12.917	12	13
		12	22.167	21	23
		12	65.417	62	71	52.5
		12	24.833	24	26	2.666	0.050781
		12	15.167	15	16
		12	22.917	22	24
		12	62.167	58	66	47
		12	30.583	30	31	7.666	0.163106
		12	18.833	18	19
		12	27.75	27	29
		12	56	54	58	37.167
		12	29.5	29	30	1.75	0.0470848
		12	11.833	11	13
		12	49.083	46	53
		12	48.167	38	56	36.334
		12	58	54	62	8.917	0.245418
		12	22.833	21	24
		12	23	22	24
		12	67.917	64	71	45.084
		12	25.417	25	27	2.417	0.053611
		12	14.25	14	15
		12	27.583	25	30
		12	47.917	44	52	33.667
		12	32.667	31	34	5.084	0.151008
		12	15.333	14	17
		12	49.333	48	51
		12	68.333	66	71	53
		12	63.75	62	66	14.417	0.272019
		12	27	26	28
		12	32.333	32	33
		12	72.917	69	76	45.917
		12	35.75	34	37	3.417	0.0744169
		12	20.083	18	22
		12	25	24	26
		12	82	78	87	61.917
		12	32	31	33	7	0.113055
		12	11.5	11	12
		12	14.5	14	15
		12	49.333	46	53	37.833
		12	13.417	12	14	-1.083	-0.0286258
		12	14	13	15
		12	21.75	20	23
		12	44.417	42	47	30.417
		12	28.25	27	29	6.5	0.213696
		12	20.5	20	22
		12	21.083	19	23
		12	69.667	65	73	49.167
		12	21.917	21	23	0.834	0.0169626
		12	17.333	17	18
		12	33.583	32	35
		12	70.917	68	74	53.584
		12	52	50	54	18.417	0.343703
		12	16.917	16	18
		12	24.667	24	26
		12	75	71	80	58.083
		12	28.167	27	29	3.5	0.0602586
		12	14.75	14	15
		12	16.917	16	18
		12	61.583	59	64	46.833
		12	18.167	17	19	1.25	0.0266906
		12	12	12	12
		12	23.25	23	24
		12	59.667	54	64	47.667
		12	27.167	26	29	3.917	0.0821743
		12	18.167	17	19
		12	55.917	54	58
		12	55.667	53	58	37.5
		12	65.667	64	67	9.75	0.26
		12	24.167	24	25
		12	17.333	17	18
		12	73	71	75	48.833
		12	22.75	22	24	5.417	0.110929
		12	9.917	9	10
		12	16.917	16	18
		12	61.917	59	65	52
		12	38.833	37	41	21.916	0.421462
		12	10.833	10	11
		12	16.583	16	18
		12	62.167	55	68	51.334
		12	17	16	18	0.417	0.00812327

## Sheet: Summary
Flag/EGFP	I+Sgo1	Sgo1	ANA
	-0.0629217	0.220856	-0.034413
	-0.0581724	0.22404	-0.0286258
	-0.055859	0.236054	-0.0134504
	-0.0466557	0.253407	0.0068866
	-0.0455922	0.258815	0.00812327
	-0.0313901	0.267921	0.0169626
	-0.0205035	0.281811	0.0266906
	-0.00193776	0.318702	0.0470848
	0	0.351768	0.050781
	0.00185556	0.380135	0.0516451
	0.00301818	0.432798	0.053611
	0.00579083	0.462539	0.0602586
	0.013216	0.47727	0.064654
	0.0136779	0.508982	0.0744169
	0.0176501	0.551948	0.0821743
	0.0333681	0.569328	0.0971672
	0.0353632	0.594243	0.105447
	0.049979	0.630506	0.110929
	0.0511102	0.64157	0.113055
	0.0543382	0.661002	0.125376
	0.057377	0.685803	0.151008
	0.0592892	0.808107	0.163106
	0.0598619	0.878151	0.213696
	0.0632545	0.974326	0.245418
	0.0769403	1.00293	0.26
	0.10037	1.01245	0.270674
	0.126552	1.03045	0.272019
	0.152381	1.05398	0.335784
	0.165961	1.1562	0.343703
	0.239995	1.27612	0.421462
